# Supplementary material for: Ly6D+Siglec-H+ precursors contribute to conventional dendritic cells via a Zbtb46+Ly6D+ intermediary stage
Source: Nat Commun. 2022 Jun 16;13:3456. doi: 10.1038/s41467-022-31054-4 (PMC9200809; doi:10.1038/s41467-022-31054-4)
Supplement: Supplementary file 4 — Supplementary Data 1 [file 41467_2022_31054_MOESM4_ESM.xlsx]

## Sheet: Clust1
Cluster 1 size: 103
KEGG pathway	pVal	Enr. Genes
Acute Myeloid Leukemia	0.0390824	Kit	Mapk3
Aldosterone Regulated Sodium Reabsorption	0.0201906	Mapk3	Scnn1a
Bladder Cancer	0.0201906	E2f2	Mapk3
Cell Cycle	0.0292994	Cdc45	Chek2	E2f2
Colorectal Cancer	0.041477	Birc5	Mapk3
Glioma	0.0451696	Mapk3	E2f2
Glycine Serine And Threonine Metabolism	0.0113154	Gatm	Shmt1
Hematopoietic Cell Lineage	0.0109242	Kit	Cd9	Il1b
Nod Like Receptor Signaling Pathway	0.041477	Il1b	Mapk3
Non Small Cell Lung Cancer	0.0322358	Mapk3	E2f2
Pentose Phosphate Pathway	0.00865731	Pgd	Prps1
Prion Diseases	0.014285	Il1b	Mapk3

## Sheet: Clust2
Cluster 2 size: 587
KEGG pathway	pVal	Enr. Genes
Base Excision Repair	0.000512631	Mbd4	Pcna	Pole2	Pole	Neil3	Lig1
Cell Cycle	6.81606e-19	Plk1	Mcm4	Mcm3	Mcm6	Mcm5	Ccna2	Mcm7	Bub1	Mcm2	Cdc25b	Cdc25c	Cdc6	Cdc20	Bub3	Ywhaz	Ywhah	Ccnb1	Ccne1	Cdk1	Espl1	Rad21	Bub1b	Skp2	Mad2l1	Pcna	Ttk	Cdk2	Cdk4	Ccne2	Ccnb2
Dna Replication	9.12941e-22	Prim1	Prim2	Rfc4	Rpa1	Pola1	Rnaseh2b	Rpa2	Pcna	Rnaseh2c	Mcm4	Pole2	Mcm3	Mcm6	Mcm5	Pola2	Mcm7	Pole	Rfc2	Mcm2	Lig1
Gap Junction	0.0173682	Tuba1a	Cdk1	Tubb4b	Tuba1b	Tuba4a	Tuba1c	Tubb5
Glycosphingolipid Biosynthesis Lacto And Neolacto Series	0.0405168	B3gnt5	Fut7	B4galt4
Homologous Recombination	0.00124954	Blm	Rpa1	Rad51	Rpa2	Rad54b
Mismatch Repair	4.31086e-05	Rfc2	Rfc4	Lig1	Rpa1	Rpa2	Pcna
Nucleotide Excision Repair	3.89334e-05	Rfc4	Rpa1	Rpa2	Pcna	Pole2	Pole	Rfc2	Lig1
One Carbon Pool By Folate	0.00133122	Mthfd2	Tyms	Dhfr	Mthfd1l
Oocyte Meiosis	2.50197e-07	Plk1	Bub1	Fbxo5	Cdc25c	Cdc20	Ywhaz	Ywhah	Calm3	Ccnb1	Ccne1	Cdk1	Espl1	Mad2l1	Aurka	Cdk2	Ccne2	Ccnb2
P53 Signaling Pathway	3.38462e-05	Cdk1	Bid	Rrm2	Gtse1	Cdk2	Cdk4	Ccne2	Ccnb2	Ccnb1	Ccne1
Pathogenic Escherichia Coli Infection	0.0003301	Tuba1a	Tubb4b	Tuba1b	Tuba4a	Tuba1c	Arhgef2	Tubb5	Ywhaz
Progesterone Mediated Oocyte Maturation	0.000224873	Cdk1	Mad2l1	Plk1	Ccna2	Bub1	Cdk2	Cdc25b	Cdc25c	Ccnb2	Ccnb1
Purine Metabolism	0.00279574	Ak2	Pola2	Prim1	Prim2	Pola1	Pole2	Pole	Paics	Dck	Hprt	Rrm1	Rrm2
Pyrimidine Metabolism	1.86242e-07	Tyms	Pola2	Prim1	Prim2	Dtymk	Pola1	Pole2	Pole	Dck	Cmpk1	Dut	Rrm1	Rrm2	Umps	Tk1
Rna Degradation	0.0301945	Lsm5	Hspa9	Lsm3	Lsm2	Dcp2
Small Cell Lung Cancer	0.0122315	Skp2	Itga6	Cdk2	Cdk4	Ccne2	Ccne1	Cks1b
Spliceosome	0.000424255	Lsm5	Magoh	Magohb	Lsm2	Snrpg	Hnrnpa1	Lsm3	Ppih	Snrpa	Snrpa1	Hnrnpm	Snrpb	Ppil1	Srsf3	Snrpd1
Systemic Lupus Erythematosus	8.79487e-22	H2afy	Hist1h2ak	Hist1h2ab	Fcgr2b	H2afx	H2afz	Hist1h2ah	Hist1h2bk	Hist1h2an	Hist1h4c	H2afv	Hist1h4f	Hist1h4n	Hist2h3c2	Hist1h3e	Hist1h3b	Gm12657	Hist2h2ac	H2afj	Hist1h2bj	Hist1h2bp	Hist1h2bg	Hist1h2bl	Hist1h2be	Snrpb	Hist1h2ai	Hist1h3c	Hist1h2ad	Snrpd1	Hist1h2ag	Hist1h2ao	Hist1h2ae	Hist1h2af	Hist1h2ac

## Sheet: Clust3
Cluster 3 size: 480
KEGG pathway	pVal	Enr. Genes
Alzheimers Disease	0.000898077	Cox5b	Lrp1	Capn2	Apbb1	Cycs	Casp8	Tnfrsf1a	Uqcrfs1	Uqcrc1	Ndufa9	Cox6b2	Ndufc2	Ndufb8
Amyotrophic Lateral Sclerosis Als	0.039602	Tnfrsf1a	Rac1	Gpx1	Cycs
Apoptosis	0.00134654	Casp8	Tnfrsf1a	Nfkb1	Capn2	Il3ra	Prkx	Cycs	Prkar2a
Axon Guidance	0.0135763	Sema4a	Itgb1	L1cam	Cfl1	Met	Pak1	Cdc42	Rac1	Dpysl2
Cytokine Cytokine Receptor Interaction	0.00595058	Csf1r	Il13ra1	Csf2ra	Met	Ltbr	Cx3cr1	Ngfr	Acvrl1	Tnfrsf1a	Il3ra	Ifngr2	Ifngr1	Il6ra	Crlf2
Dilated Cardiomyopathy	0.0246521	Itgb7	Itgb1	Actg1	Tpm3	Prkx	Itga1
Endocytosis	0.035197	Arrb2	Csf1r	Hspa8	Rab31	Met	Cdc42	Hspa1b	Hspa1a	Ehd4	Clta	Asap1
Epithelial Cell Signaling In Helicobacter Pylori Infection	0.0247437	Nfkb1	Rac1	Met	Pak1	Atp6v1b2	Cdc42
Fc Gamma R Mediated Phagocytosis	0.00250667	Arpc5	Cfl1	Pak1	Cdc42	Hck	Arpc2	Rac1	Marcksl1	Asap1
Focal Adhesion	0.0103291	Capn2	Flna	Met	Actg1	Dock1	Itgb7	Itgb1	Pak1	Cdc42	Ppp1ca	Rac1	Itga1
Fructose And Mannose Metabolism	0.00128985	Tpi1	Mtmr2	Hk2	Sord	Pfkp
Glycolysis Gluconeogenesis	0.000742462	Pgk1	Tpi1	Acss1	Hk2	Pfkp	Aldh9a1	Ldha
Hematopoietic Cell Lineage	0.00559753	Cd34	Cd14	Csf1r	Il3ra	Csf2ra	Il6ra	Itga1
Huntingtons Disease	0.0019479	Cox5b	Vdac3	Slc25a5	Cycs	Casp8	Uqcrfs1	Uqcrc1	Ndufa9	Cox6b2	Gpx1	Ndufc2	Ndufb8	Clta
Leishmania Infection	0.00180719	Ncf2	Itgb1	Nfkb1	Marcksl1	Ifngr2	Ifngr1
Mapk Signaling Pathway	0.0140109	Arrb2	Cd14	Nfkb1	Flna	Prkx	Dusp3	Rasgrp4	Hspa8	Pak1	Cdc42	Hspa1b	Hspa1a	Tnfrsf1a	Rac1	Nr4a1
Oxidative Phosphorylation	0.0469092	Cox5b	Atp6v1b2	Uqcrfs1	Uqcrc1	Ndufa9	Cox6b2	Ndufc2	Ndufb8
Parkinsons Disease	0.0015388	Cox5b	Vdac3	Slc25a5	Cycs	Uqcrfs1	Uqcrc1	Ndufa9	Cox6b2	Ndufc2	Ndufb8	Lrrk2
Pathogenic Escherichia Coli Infection	0.0141652	Cd14	Arpc5	Itgb1	Actg1	Arpc2	Cdc42
Pathways In Cancer	0.0303396	Nfkb1	Tpm3	Csf1r	Csf2ra	Met	Ralb	Casp8	Spi1	Itgb1	Dapk1	Vhl	Cycs	Cdc42	Rac1	Cdkn1a
Propanoate Metabolism	0.0454098	Acss1	Aldh9a1	Ldha
Proteasome	0.00601406	Psmd13	Psma1	Psmd6	Psmd8	Psma7
Regulation Of Actin Cytoskeleton	0.000273069	Cd14	Arpc5	Tiam1	Pfn1	Cfl1	Actg1	Msn	Dock1	Itgb7	Itgb1	Pak1	Cdc42	Ppp1ca	Arpc2	Rac1	Itga1
Toll Like Receptor Signaling Pathway	0.0381642	Cd14	Nfkb1	Casp8	Rac1	Ticam2	Tlr1
Viral Myocarditis	0.0323557	Casp8	Actg1	Rac1	Cycs

## Sheet: Clust4
Cluster 4 size: 145
KEGG pathway	pVal	Enr. Genes
Base Excision Repair	0.00205957	Ung	Pold3	Pold1
Cell Cycle	0.000342868	Rbl1	Orc6	Ccnd2	Ccnd3	Anapc11	Pkmyt1
Dna Replication	5.86755e-06	Rfc5	Rpa3	Pold3	Pold1	Rfc3
Homologous Recombination	4.73337e-05	Rad54l	Pold3	Rpa3	Pold1
Mismatch Repair	2.01644e-10	Pold1	Msh2	Rfc3	Rfc5	Rpa3	Pold3	Exo1
Nucleotide Excision Repair	1.61337e-05	Rfc5	Rpa3	Pold3	Pold1	Rfc3
Proteasome	0.0473826	Psmc6	Psmb7
Pyrimidine Metabolism	0.0344375	Pold3	Pold1	Uck2
Systemic Lupus Erythematosus	4.34369e-10	Hist1h4h	Hist1h4i	Hist1h4a	Hist1h2bb	Hist1h4m	Hist2h4	Hist1h4k	Hist1h3a	Hist1h4d	Hist1h2bf	Hist1h2bq	Hist1h2bn
Ubiquitin Mediated Proteolysis	0.0181386	Prpf19	Brca1	Anapc11	Uba2

## Sheet: Clust5
Cluster 5 size: 926
KEGG pathway	pVal	Enr. Genes
Adherens Junction	0.00074038	Igf1r	Actn1	Rac2	Fgfr1	Tcf7l2	Tgfbr2	Tgfbr1	Src	Fyn	Ptpn1	Cdh1
Aldosterone Regulated Sodium Reabsorption	0.0462874	Prkcb	Prkca	Hsd11b1	Pdpk1	Atp1a1
Allograft Rejection	0.0318006	H2-Eb1	H2-Oa	Cd28	H2-Aa	H2-Ab1
Antigen Processing And Presentation	0.000935031	H2-Oa	Klrd1	Cd74	Cd4	H2-Eb1	Tapbp	Cd8a	Cd8b1	Ctsb	H2-Aa	H2-Ab1	B2m
Axon Guidance	0.0413388	Ppp3cc	Plxna2	Robo3	Srgap3	Nfatc1	Sema4b	Rac2	Arhgef12	Ablim1	Sema7a	Fyn
B Cell Receptor Signaling Pathway	0.00851869	Prkcb	Card11	Ppp3cc	Rac2	Cd79b	Vav2	Nfkbie	Syk	Nfatc1
Calcium Signaling Pathway	0.0213598	Atp2a1	Ppp3cc	Itpr3	Gna11	Camk2a	Prkacb	Gnaq	Grm5	Prkcb	Prkca	Cacna1d	Cacna1e	Itpr2	Cd38	Ptafr
Cell Adhesion Molecules Cams	0.000575061	Cd28	Itgal	Cd276	Cadm1	Cd4	H2-Eb1	Cd8a	Cd8b1	H2-Aa	H2-Ab1	Nrxn2	Sdc2	Sdc4	Cdh1	H2-Oa	Ptprc
Chemokine Signaling Pathway	0.00386727	Stat3	Stat1	Stat2	Gnb4	Jak3	Dock2	Vav2	Gngt2	Ccr9	Cxcr3	Csk	Prkacb	Prkcb	Rac2	Ccr5	Ccr6	Rap1a	Ncf1
Fc Gamma R Mediated Phagocytosis	0.00590486	Dock2	Vav2	Pip5k1c	Prkcb	Prkca	Rac2	Myo10	Ptprc	Gsn	Syk	Ncf1
Gap Junction	0.000294513	Grm5	Prkcb	Prkca	Tubb2a	Itpr3	Tubb2b	Itpr2	Pdgfc	Gna11	Src	Pdgfa	Prkacb	Gnaq
Glycosaminoglycan Degradation	0.0154329	Hpse	Gns	Hs3st3b1	Sgsh
Gnrh Signaling Pathway	0.0206606	Itpr3	Gna11	Camk2a	Gnaq	Prkacb	Prkcb	Prkca	Cacna1d	Itpr2	Src
Graft Versus Host Disease	0.0132479	H2-Eb1	H2-Oa	Klrd1	Cd28	H2-Aa	H2-Ab1
Hematopoietic Cell Lineage	0.0226626	Cd4	H2-Eb1	Cd8a	Cd8b1	Cd44	Dntt	Cd37	Cd38	Il4ra
Insulin Signaling Pathway	0.0285204	Pdpk1	Inpp5k	Socs1	Socs3	Foxo1	Prkacb	Sh2b2	Rhoq	Ptpn1	Mknk1	Rptor	Araf
Intestinal Immune Network For Iga Production	0.00686242	H2-Eb1	H2-Oa	Cd28	Ccr9	H2-Aa	H2-Ab1	Tnfrsf13b
Long Term Depression	0.00542888	Grm5	Prkcb	Prkca	Igf1r	Itpr3	Itpr2	Gna11	Araf	Gnaq
Long Term Potentiation	9.49802e-05	Grm5	Prkcb	Prkca	Ppp3cc	Itpr3	Rps6ka1	Itpr2	Araf	Rap1a	Camk2a	Gnaq	Prkacb
Lysosome	5.25667e-05	Ppt1	Gnptab	Ctsh	Ctso	Cd164	Aga	Ap3m2	Ctsb	Tcirg1	Gns	Sort1	Sgsh	Ap1m2	Psap	Laptm4b	Ctsa	Gaa
Mapk Signaling Pathway	0.0280833	Gadd45b	Rras2	Tgfbr2	Tgfbr1	Fgfr1	Rps6ka1	Rap1a	Ppp3cc	Pdgfa	Prkacb	Cacnb1	Prkcb	Prkca	Mknk1	Rac2	Cacna1d	Cacna1e	Dusp9	Cacna2d4	Mras
Natural Killer Cell Mediated Cytotoxicity	0.0127356	Itgal	Ppp3cc	Vav2	Nfatc1	Prkcb	Klrd1	Prkca	Rac2	Tyrobp	Syk	Araf	Ifnar2	Fyn
Pancreatic Cancer	0.0462644	Stat3	Arhgef6	Stat1	Rac2	Araf	Tgfbr2	Tgfbr1
Pathways In Cancer	0.0223334	Stat3	Stat1	Birc3	Pml	Igf1r	Hif1a	Tgfbr2	Traf1	Tgfbr1	Foxo1	Apc	Bcr	Fgfr1	Ets1	Traf4	Pdgfa	Cdh1	Prkcb	Prkca	Rac2	Tcf7l2	Araf	Ar	Klk1
Phosphatidylinositol Signaling System	0.00292029	Prkcb	Prkca	Dgke	Inpp5b	Dgkd	Itpr3	Inpp5k	Itpr2	Inpp4b	Pip5k1c
Primary Immunodeficiency	0.00541255	Cd4	Cd8a	Cd8b1	Tnfrsf13b	Jak3	Ptprc
Prostate Cancer	0.003042	Igf1r	Pdpk1	Fgfr1	Tcf7l2	Pdgfc	Araf	Ar	Creb3l2	Pdgfa	Foxo1	Klk1
Regulation Of Actin Cytoskeleton	0.0139186	Rras2	Pip5k1c	Csk	Apc	Actn1	Arhgef12	Fgfr1	Arhgef6	Itgal	Myh14	Slc9a1	Vav2	Pdgfc	Pdgfa	Rac2	Gsn	Araf	Mras
Steroid Biosynthesis	0.000884481	Sqle	Dhcr7	Dhcr24	Msmo1	Fdft1
T Cell Receptor Signaling Pathway	0.00487582	Cd28	Pdpk1	Ppp3cc	Vav2	Nfkbie	Cd4	Cd8a	Cd8b1	Nfatc1	Card11	Ptprc	Fyn
Vascular Smooth Muscle Contraction	0.0449595	Itpr3	Gna11	Gnaq	Prkacb	Prkcb	Prkca	Cacna1d	Arhgef12	Itpr2	Araf
Vibrio Cholerae Infection	0.0473559	Prkcb	Prkca	Tcirg1	Prkacb	Atp6v1d	Sec61a1
Viral Myocarditis	0.00215718	H2-Oa	Cd28	Itgal	Myh13	Myh14	Rac2	H2-Eb1	H2-Aa	H2-Ab1	Fyn

## Sheet: Clust6
Cluster 6 size: 32
KEGG pathway	pVal	Enr. Genes
Allograft Rejection	0.00175193	Tnf
Amyotrophic Lateral Sclerosis Als	0.00338207	Tnf	Casp1
Asthma	0.00109293	Tnf
Cell Adhesion Molecules Cams	0.0201475	Itgb2
Glycosphingolipid Biosynthesis Globo Series	0.0226362	Naga
Graft Versus Host Disease	0.00213696	Tnf
Leishmania Infection	5.58023e-06	Tnf	Itgb2	Cyba
Leukocyte Transendothelial Migration	0.0158617	Itgb2	Cyba
Lysosome	0.00100046	Man2b1	Lipa	Naga
Natural Killer Cell Mediated Cytotoxicity	0.0209995	Itgb2	Tnf
Nod Like Receptor Signaling Pathway	0.00459887	Tnf	Casp1
Other Glycan Degradation	0.0258291	Man2b1
Pentose Phosphate Pathway	0.0432104	Aldoa
Steroid Biosynthesis	0.0274218	Lipa
Systemic Lupus Erythematosus	0.0218665	Tnf
Toll Like Receptor Signaling Pathway	0.0120291	Tnf	Irf5
Type I Diabetes Mellitus	0.00234315	Tnf
Viral Myocarditis	0.00632024	Itgb2

## Sheet: Clust7
Cluster 7 size: 67
KEGG pathway	pVal	Enr. Genes
Allograft Rejection	0.00748325	H2-T23	H2-M3
Antigen Processing And Presentation	0.00352087	H2-M3	Hspa5	H2-T23
Arachidonic Acid Metabolism	0.0168416	Hpgds	Ptgds
Autoimmune Thyroid Disease	0.0141941	H2-M3	H2-T23
Cell Adhesion Molecules Cams	0.010902	Itga4	H2-M3	H2-T23
Endocytosis	0.0248332	H2-M3	H2-T23	Erbb3
Graft Versus Host Disease	0.00908501	H2-T23	H2-M3
Prion Diseases	0.00637549	Hspa5	C8a
Type I Diabetes Mellitus	0.00993822	H2-T23	H2-M3
Viral Myocarditis	0.0259137	H2-M3	H2-T23

## Sheet: Clust8
Cluster 8 size: 82
KEGG pathway	pVal	Enr. Genes
Acute Myeloid Leukemia	0.0261934	Flt3	Runx1
Cell Cycle	0.00205277	Cdc7	Smc1a	Chek1	Smc3
Oocyte Meiosis	0.001342	Smc1a	Calm4	Stag3	Smc3
Pathways In Cancer	0.0488555	Flt3	Runx1	Brca2	Bcl2

## Sheet: Clust9
Cluster 9 size: 248
KEGG pathway	pVal	Enr. Genes
Dorso Ventral Axis Formation	0.0392695	Egfr	Notch1
Erbb Signaling Pathway	0.0243309	Pak6	Egfr	Cblb	Plcg1
Glioma	0.048879	Egfr	Ccnd1	Plcg1
Jak Stat Signaling Pathway	0.0139363	Jak1	Ccnd1	Il7r	Cblb	Ifnar1	Lifr
Non Small Cell Lung Cancer	0.00476183	Egfr	Stk4	Ccnd1	Plcg1
Primary Immunodeficiency	0.00962724	Il7r	Blnk	Dclre1c

## Sheet: Clust10
Cluster 10 size: 120
KEGG pathway	pVal	Enr. Genes
Acute Myeloid Leukemia	0.00595104	Rara	Eif4ebp1	Myc
Allograft Rejection	0.0226612	Cd86	Cd40
Asthma	0.000806664	Fcer1g	Fcer1a	Cd40
Autoimmune Thyroid Disease	0.0418695	Cd86	Cd40
Cell Adhesion Molecules Cams	0.0493317	Cd86	Cd226	Cd40
Fc Epsilon Ri Signaling Pathway	0.0126469	Fcer1g	Fcer1a	Lcp2
Glutathione Metabolism	0.0376621	Mgst3	G6pdx
Glycerolipid Metabolism	0.0362981	Agpat4	Dgkg
Intestinal Immune Network For Iga Production	0.0349539	Cd86	Cd40
Lysine Degradation	0.0297799	Echs1	Plod3
Mapk Signaling Pathway	0.0243475	Arrb1	Myc	Dusp1	Mapkapk3	Map3k11
Toll Like Receptor Signaling Pathway	0.0248266	Cd86	Cd40	Tlr2

[truncated: 3 more sheets: Clust11, Clust12, Clust13]
