# Supplementary material for: Ly6D+Siglec-H+ precursors contribute to conventional dendritic cells via a Zbtb46+Ly6D+ intermediary stage
Source: Nat Commun. 2022 Jun 16;13:3456. doi: 10.1038/s41467-022-31054-4 (PMC9200809; doi:10.1038/s41467-022-31054-4)
Supplement: Supplementary file 5 — Supplementary Data 2 [file 41467_2022_31054_MOESM5_ESM.xlsx]

## Sheet: Clust1
Cluster 1 size: 103
	motif	NES	AUC	TF_direct	nEnrGenes	rankAtMax	enrichedGenes
1	taipale_tf_pairs__ERF_ONECUT2_RSCGGAANNNNNNRTCGATN_CAP	4.44	0.0963	Erf; Onecut2	8	382	Dnajc15;Lmo4;Lyz1;Lyz2;Nhsl2;Nr4a2;Rap1b;Slc16a1
2	elemento__TCAAGGA	4.42	0.096		10	437	Cadm3;Cdkn3;Emp1;H1f0;Kit;Nhsl2;Nr4a2;Shmt1;Slc16a1;Stx3
3	tfdimers__MD00461	4.3	0.0941	Pura	15	1097	1700037H04Rik;Arhgap23;Cadm3;Ctdsp2;Cyb5r4;Efhd2;Emp1;H1f0;Ldlrap1;Nhsl2;Scnn1a;St3gal4;Tnfaip2;Vasp;Vill
4	transfac_pro__M06286	4.14	0.0919	Zkscan8	13	1097	Acaa2;Arhgap23;Cadm3;Ccr1;Emp1;Ldlrap1;Lmo4;Nhsl2;Nr4a2;Slc16a1;St3gal4;Tnfaip2;Vill
5	predrem__nrMotif784	4.04	0.0905		9	535	Arhgap23;Ctdsp2;Efhd2;Id1;Scnn1a;St3gal4;Steap3;Tnfaip2;Vill
6	transfac_pro__M06079	4.03	0.0903	Gm28557; Zfp273; Zfp457; Zfp458; Zfp493; Zfp58; Zfp595; Zfp65; Zfp708; Zfp72; Zfp738; Zfp85; Zfp87	10	660	Cdkn3;Ctdsp2;E2f2;Emp1;Nr4a2;Nudt4;Rps26;Scnn1a;St3gal4;Steap3
7	hocomoco__KLF1_HUMAN.H10MO.C	4.02	0.0901	Klf1	20	1822	1700037H04Rik;Arhgap23;Cadm3;Cd9;E2f2;Efhd2;Emp1;Fam49b;Frat2;Gch1;Gsdmd;Id1;Il1b;Ltb4r1;Mapk3;Rap1b;Slc16a1;Tnfaip2;Vasp;Vill
8	jaspar__MA0030.1	3.93	0.0888	Foxf2	5	71	Emp1;Fam49b;Lmo4;Nr4a2;Tnfaip2
9	transfac_pro__M07041	3.92	0.0887	Gm10093; Hdac1	9	535	1700037H04Rik;Arhgap23;Efhd2;Gsdmd;Scnn1a;St3gal4;Steap3;Tnfaip2;Vill
10	taipale__Hnf4a_DBD_RRGGTCAAAGTCCRNN	3.91	0.0886	Hnf4a	14	994	Anxa3;Ccr1;Cd9;Cdkn3;Ctdsp2;Eef1b2;Fam49b;Gch1;H1f0;Nhsl2;Nudt4;Pgd;Rap1b;Xdh
11	predrem__nrMotif1134	3.84	0.0876		9	546	Arhgap19;Ctdsp2;Efhd2;H1f0;Kit;Lmo4;Nr4a2;Slc16a1;Vasp
12	transfac_public__M00290	3.83	0.0873	Foxf2	13	1257	Ctdsp2;Cyb5r4;Dnajc15;Emp1;Fam49b;Frat2;Lmo4;Mapk3;Nr4a2;Pygl;Scnn1a;Slc16a1;Tnfaip2
13	swissregulon__sacCer__FKH1	3.77	0.0865	Foxj1; Foxj2; Foxj3; Foxp1; Foxp2; Foxp3; Foxp4	11	813	Cyb5r4;Fam49b;Frat2;Gatm;Lmo4;Mapk3;Nhsl2;Nr4a2;Scnn1a;Shmt1;Tnfaip2
14	cisbp__M1330	3.63	0.0845		8	339	Cadm3;Cdkn3;Cyb5r4;Dock5;Emp1;Il1b;Rap1b;Slc16a1
15	transfac_pro__M00687	3.63	0.0845	Nfyb	9	535	Abcd2;Arhgap23;Cdca3;Cdkn3;Chek2;Lmo4;Nr4a2;Tnfaip2;Ube2c
16	transfac_public__M00288	3.6	0.084	Nfya; Nfyb; Pole3	6	193	1700037H04Rik;Cdkn3;Chek2;Glrx5;Nr4a2;Ube2c
17	transfac_pro__M05404	3.58	0.0837	Zfp445	7	234	Ap3s1;Arhgap23;Cyb5r4;Lmo4;Nr4a2;Slc16a1;Tnfaip2
18	transfac_pro__M05679	3.57	0.0836		13	927	Arhgap19;Cadm3;Gsdmd;H1f0;Kit;Ldlrap1;Lmo4;Nr4a2;Pygl;Slc16a1;Steap3;Tnfaip2;Vasp
19	hdpi__H2AFZ	3.56	0.0834	H2afz	12	946	Abcd2;Arhgap23;Cd9;Efhd2;Emp1;Fam49b;Nhsl2;Nr4a2;Scnn1a;St3gal4;Tnfaip2;Vill
20	transfac_pro__M06336	3.53	0.083	Zfp182	9	483	Abcd2;Cadm3;Cyb5r4;Il1b;Ldlrap1;Rap1b;Scnn1a;Slc16a1;St3gal4
21	transfac_pro__M05154	3.5	0.0826		9	593	Arhgap19;Cadm3;Ctdsp2;Efhd2;Emp1;Nr4a2;Nudt4;Scnn1a;Vill
22	swissregulon__hs__ESRRA.p2	3.5	0.0825	Esrra	11	894	Arhgap23;Efhd2;Fam49b;Frat2;Id1;Ldlrap1;Msra;Nudt4;St3gal4;Steap3;Vasp
23	neph__UW.Motif.0431	3.46	0.082		26	3900	Abcd2;Anxa3;Arhgap19;Cadm3;Cyb5r4;E2f2;Emp1;Fam49b;Gch1;Glrx5;H1f0;Id1;Il1b;Kit;Lmo4;Nr4a2;Pnkp;Pygl;Scnn1a;Shmt1;Slc16a1;St3gal4;Steap3;Tnfaip2;Vasp;Xdh
24	cisbp__M4812	3.41	0.0813	Klf5	10	666	1700037H04Rik;Anxa1;Arhgap23;Cdkn3;Ctdsp2;E2f2;Emp1;Il1b;Ltb4r1;Vasp
25	transfac_pro__M06923	3.41	0.0813	Zfp236	14	1193	Abcd2;Arhgap23;Cadm3;Ctdsp2;Dnajc15;Emp1;Fam49b;Ldlrap1;Lmo4;Nhsl2;Nr4a2;Pgd;Scnn1a;Slc16a1
26	cisbp__M3294	3.39	0.081	Foxf2	7	364	Emp1;Fam49b;Frat2;Lmo4;Mapk3;Nr4a2;Tnfaip2
27	predrem__nrMotif476	3.33	0.0801		22	2598	1700037H04Rik;Cadm3;Cdkn3;Ctdsp2;Efhd2;Emp1;Fam49b;Frat2;Gatm;Glrx5;Gm14005;Id1;Kit;Nr4a2;Pgd;Prps1;Pygl;Rap1b;Snrpd3;St3gal4;Tnfaip2;Vasp
28	transfac_pro__M06297	3.31	0.0798	Zscan26	11	823	Arhgap23;Cadm3;Ccr1;H1f0;Il1b;Nr4a2;Scnn1a;Shmt1;Slc16a1;Tnfaip2;Vill
29	swissregulon__hs__ZNF148.p2	3.28	0.0794	Zfp148	20	2030	Arhgap23;Cadm3;Cd9;E2f2;Efhd2;Emp1;Gm14005;H1f0;Kit;Lmo4;Ltb4r1;Mapk3;Msra;Nhsl2;Nr4a2;Pygl;Slc16a1;St3gal4;Steap3;Vasp
30	taipale_tf_pairs__POU2F1_FOXO6_RMATATKCNNNNNNNNNNNNNRWMAACA_CAP_repr	3.25	0.079	Foxo6; Pou2f1	9	577	Cadm3;Cdkn3;Cyb5r4;Emp1;Lmo4;Nr4a2;Prps1;Slc16a1;St3gal4
31	flyfactorsurvey__Hr39_SANGER_5_FBgn0010229	3.25	0.079		12	1229	Dnajc15;Fam49b;Frat2;Gm14005;Gsdmd;Kit;Mast2;Msra;Nudt4;St3gal4;Steap3;Vasp
32	cisbp__M6322	3.23	0.0786	Klf1	28	3697	1700037H04Rik;Anxa1;Arhgap23;Cadm3;Cd9;Ctdsp2;E2f2;Efhd2;Emp1;Fam49b;Frat2;Gch1;Gm14005;H1f0;Id1;Il1b;Kit;Lmo4;Ltb4r1;Lyz1;Mapk3;Nr4a2;Prps1;Rap1b;Slc16a1;St3gal4;Tnfaip2;Vasp
33	cisbp__M0393	3.22	0.0785	Glis2	8	455	Arhgap23;Efhd2;H1f0;Kit;Lmo4;Slc16a1;St3gal4;Vasp
34	transfac_pro__M05842	3.2	0.0782	Zbtb41	14	1097	Arhgap23;Cadm3;Ctdsp2;Efhd2;Emp1;H1f0;Lmo4;Nhsl2;Nr4a2;Scnn1a;Serpinb1a;Slc16a1;St3gal4;Tnfaip2
35	swissregulon__hs__FOXO1_3_4.p2	3.19	0.0781	Foxo1; Foxo3; Foxo4	10	813	Ctdsp2;Cyb5r4;Dnajc15;Emp1;Fam49b;Frat2;Lmo4;Nr4a2;Shmt1;Tnfaip2
36	taipale__FOXO3_full_TTTCCCCACAC	3.19	0.0781	Foxo3	13	1186	Arhgap19;Cadm3;Cdkn3;Eef1b2;Efhd2;Emp1;H1f0;Id1;Ltb4r1;Msra;Nr4a2;Scnn1a;Slc16a1
37	transfac_pro__M00775	3.17	0.0778	Nfya; Nfyb; Nfyc	7	367	1700037H04Rik;Arhgap19;Cdc45;Cdkn3;Chek2;Glrx5;Ube2c
38	transfac_pro__M02011	3.17	0.0778	Hes1	11	864	Acaa2;Arhgap23;Fam49b;Gch1;Gsdmd;H1f0;Kit;Nr4a2;Rap1b;Slc16a1;St3gal4
39	cisbp__M0542	3.16	0.0777		14	1032	Arhgap23;Cd9;Ctdsp2;Efhd2;Emp1;Fam49b;H1f0;Ldlrap1;Lmo4;Nr4a2;Scnn1a;St3gal4;Steap3;Tnfaip2
40	transfac_public__M00254	3.15	0.0775	Nfya; Nfyb; Nfyc	8	482	1700037H04Rik;Arhgap19;Cdc45;Cdca3;Cdkn3;Chek2;Glrx5;Ube2c
41	cisbp__M5473	3.14	0.0773	Foxo1; Foxo6	21	2550	Ap3s1;Arhgap19;Cadm3;Cdkn3;Ctdsp2;Cyb5r4;Eef1b2;Efhd2;Emp1;H1f0;Kit;Lmo4;Msra;Nr4a2;Nudt4;Prps1;Pygl;Slc16a1;Steap3;Tnfaip2;Vasp
42	elemento__CCAATGAG	3.13	0.0773		15	1311	1700037H04Rik;Abcd2;Anxa1;Arhgap23;Cadm3;Cdca3;Cdkn3;Gatm;Glrx5;Gm14005;Il1b;Lmo4;Nr4a2;Slc16a1;Tnfaip2
43	transfac_pro__M07412	3.13	0.0772	Cebpa; Cebpb	10	782	Cadm3;Ctdsp2;H1f0;Il1b;Kit;Lmo4;Nr4a2;Scnn1a;Slc16a1;Tnfaip2
44	cisbp__M5467	3.12	0.077	Foxo3	13	1157	Arhgap19;Cadm3;Cdkn3;Eef1b2;Efhd2;Emp1;H1f0;Id1;Ltb4r1;Msra;Nr4a2;Scnn1a;Slc16a1
45	homer__NCTGGAATGC_TEAD	3.11	0.0769		10	910	Arhgap23;Cyb5r4;Emp1;Msra;Nhsl2;Nr4a2;Nudt4;Scnn1a;Tnfaip2;Vasp
46	transfac_pro__M02748	3.11	0.0769	Esrra	17	1818	Efhd2;Fam49b;Frat2;Gch1;Glrx5;Gm14005;Gsdmd;Ldlrap1;Lmo4;Mast2;Msra;Nhsl2;Shmt1;St3gal4;Steap3;Tnfaip2;Vasp
47	yetfasco__YER028C_2144	3.11	0.0769		21	2757	Arhgap19;Arhgap23;Cadm3;Cd9;Ctdsp2;Efhd2;Emp1;Fam49b;Gch1;H1f0;Id1;Kit;Lmo4;Msra;Nr4a2;Samd1;Slc16a1;Steap3;Tnfaip2;Vasp;Vill
48	transfac_pro__M06322	3.1	0.0768		28	4016	1700037H04Rik;Anxa1;Arhgap23;Cadm3;Cdkn3;Ctdsp2;Dock5;Efhd2;Emp1;Fam49b;Gm14005;H1f0;Id1;Il1b;Kit;Ldlrap1;Lmo4;Msra;Nhsl2;Nr4a2;Nudt4;Rap1b;Rps26;Scnn1a;Slc16a1;St3gal4;Steap3;Stx3
49	flyfactorsurvey__CG12029_SOLEXA_5_FBgn0035454	3.1	0.0768	Klf4; Klf5	9	634	1700037H04Rik;Anxa1;Cdkn3;Ctdsp2;E2f2;Emp1;Il1b;Ltb4r1;Vasp
50	transfac_pro__M01792	3.1	0.0767		12	1032	Arhgap23;Cadm3;Cyb5r4;Emp1;Fam49b;Fgl2;Lmo4;Nr4a2;Pygl;Rap1b;Slc16a1;Vasp
Showing 1 to 50 of 50 entriesPrevious1Next

## Sheet: Clust2
Cluster 2 size: 587
	motif	NES	AUC	TF_direct	nEnrGenes	rankAtMax	enrichedGenes
1	cisbp__M3134	12.5	0.127	E2f1	199	4913	1700025G04Rik;Ak2;Anp32b;Anp32e;Arhgef2;Aspm;Ass1;Atad2;Atp2b1;Atp5o;Aurkb;B4galt4;Bub1;Bub3;Cacybp;Calm3;Ccne1;Ccne2;Cdc25b;Cdc6;Cdca7;Cdk1;Cenpi;Cenpl;Cenpo;Cep55;Chaf1a;Chaf1b;Cisd2;Cmpk1;Cnn3;Col23a1;Coro1c;Crip2;Ctdspl;Cxcr4;Dck;Dhfr;Dhrs3;Dmc1;Dnmt1;Dscc1;Dtl;Dut;Dynlt1a;E2f7;E2f8;Egfl7;Eif1ax;Fabp5;Far1;Fbxo5;Fmnl3;Fxn;G2e3;Gapdh;Gins1;Gins2;H2afv;H2afx;H2afy;H2afz;Haus4;Hcfc1;Hdgf;Hells;H…
2	transfac_public__M00516	12.4	0.126	E2f1	150	3070	1700025G04Rik;Anp32b;Arhgef2;Aspm;Atad2;Atp2b1;Aurkb;B4galt4;Bub1;Bub3;Cacybp;Ccne2;Cdc25b;Cdc6;Cdca7;Cenph;Cenpi;Cenpo;Chaf1a;Chaf1b;Cnn3;Coro1c;Crip2;Cxcr4;Dck;Dhfr;Dhrs3;Dmc1;Dnmt1;Dscc1;Dtl;Dut;E2f7;E2f8;Eif1ax;Fabp5;Fbxo5;Fxn;G2e3;Gapdh;Gins1;Gins2;H2afv;H2afz;Haus4;Hcfc1;Hdgf;Hells;Hexb;Hist1h1e;Hist1h2af;Hist1h2ag;Hist1h2ah;Hist1h2ai;Hist1h2ak;Hist1h2an;Hist1h2bj;Hist1h2bk;Hist1h2bl;Hist1h…
3	transfac_pro__M00738	11.3	0.117	Tfdp1	156	3322	1700025G04Rik;Anp32b;Arhgap11a;Arhgef2;Ass1;Atad2;Atp2b1;Atp5g3;Aurkb;B4galt4;Bach2;Bub3;Cacybp;Ccne2;Cdc20;Cdc6;Cdca7;Cenpi;Cenpl;Cenpo;Chaf1a;Cks1b;Cmpk1;Cnn3;Col23a1;Crip2;Cxcr4;Dck;Dctpp1;Dhfr;Dhrs3;Dlgap5;Dmc1;Dnmt1;Dtl;Dtymk;Dut;E2f7;E2f8;Eif1ax;Erh;Far1;Fbxo5;Fmnl3;Gapdh;Gemin6;Gins1;Gins2;Gins3;H2afv;H2afz;Haus4;Hcfc1;Hexb;Hist1h1e;Hist1h2af;Hist1h2ag;Hist1h2ah;Hist1h2ai;Hist1h2ak;Hist1h2…
4	jaspar__MA0541.1	11.3	0.117		205	4605	1700025G04Rik;Ak2;Anp32b;Apitd1;Arhgef2;Aspm;Ass1;Atad2;Atp2b1;Aurkb;B4galt4;Bach2;Blm;Brip1;Bub1;Bub3;Calm3;Ccne1;Ccne2;Cdc25b;Cdc6;Cdca7;Cdk4;Cenph;Cenpi;Cenpl;Cenpo;Cep55;Chaf1a;Chaf1b;Cks1b;Cmpk1;Cnn3;Col23a1;Coro1c;Crip2;Cxcr4;Dck;Dhfr;Dhrs3;Dmc1;Dnmt1;Dtl;Dtymk;Dut;E2f7;E2f8;Eif1ax;Ercc6l;Erp29;Esco2;Fam111a;Fbxo5;G2e3;Galnt6;Gapdh;Gemin6;Gins1;Gins2;Gins3;H2afj;H2afv;H2afx;H2afy;H2afz;Haus…
5	transfac_pro__M00740	11.2	0.116	Rb1	185	4300	1700025G04Rik;Anp32b;Anp32e;Arhgap11a;Arhgef2;Ass1;Atad2;Atp2b1;Atp5g3;Atp5o;Aurka;Aurkb;B4galt4;Bach2;Bub3;Cacybp;Ccnb2;Ccne2;Cdc20;Cdc25b;Cdc6;Cdca7;Cenpi;Cenpl;Cenpn;Cenpo;Cep55;Chaf1a;Cks1b;Cmpk1;Cnn3;Col23a1;Coro1c;Crip2;Cxcr4;Dck;Dctpp1;Dhfr;Dhrs3;Dlgap5;Dmc1;Dnmt1;Dtl;Dtymk;Dut;E2f7;E2f8;Ect2;Eif1ax;Erh;Far1;Fbxo5;Fmnl3;Fxn;Gapdh;Gemin6;Gins1;Gins2;Gins3;H2afv;H2afy;H2afz;Haus4;Hcfc1;Hells…
6	cisbp__M6194	11	0.115	E2f5	167	4039	1700025G04Rik;Ak2;Anp32b;Arhgap11a;Arhgef2;Ass1;Atad2;Atp2b1;Aurkb;B4galt4;Bach2;Bub3;Cacybp;Casp7;Cbfb;Cdc20;Cdc25b;Cdc6;Cdca7;Cenpi;Cenpl;Cenpo;Cep55;Chaf1a;Cnn3;Col23a1;Coro1c;Crip2;Ctdspl;Cxcr4;Dck;Dctpp1;Dhfr;Dhrs3;Dlgap5;Dmc1;Dnmt1;Dtl;Dtymk;Dut;E2f7;E2f8;Egfl7;Ercc6l;Erh;Fbxo5;Fxn;Gapdh;Gemin6;Gins1;Gins2;Gins3;H2afv;H2afz;Haus4;Hcfc1;Hexb;Hist1h1e;Hist1h2af;Hist1h2ag;Hist1h2ah;Hist1h2ai;H…
7	cisbp__M2334	10.8	0.113		197	4720	1700025G04Rik;Ak2;Anp32b;Apitd1;Arhgef2;Aspm;Ass1;Atad2;Atp2b1;Aurkb;B4galt4;Bach2;Blm;Brip1;Bub1;Bub3;Calm3;Ccne1;Ccne2;Cdc25b;Cdc6;Cdca7;Cdk4;Cenph;Cenpi;Cenpl;Cenpo;Cep55;Chaf1a;Chaf1b;Cmpk1;Cnn3;Col23a1;Coro1c;Ctdspl;Cxcr4;Dck;Dhfr;Dhrs3;Dmc1;Dnmt1;Dtl;Dtymk;Dut;E2f7;E2f8;Eif1ax;Ercc6l;Erp29;Esco2;Fam111a;Fbxo5;G2e3;Galnt6;Gemin6;Gins1;Gins2;Gins3;H2afj;H2afv;H2afx;H2afy;H2afz;Haus4;Hcfc1;Hdg…
8	swissregulon__hs__E2F1..5.p2	10.8	0.113	E2f1; E2f2; E2f3; E2f4; E2f5	166	4157	1700025G04Rik;Anp32b;Anxa6;Arhgap11a;Arhgef2;Ass1;Atad2;Atp2b1;Atp5g3;Atp5h;Aurkb;B4galt4;Bach2;BC030867;Bub1;Bub3;Cacybp;Casp7;Cdc20;Cdc6;Cdca7;Cenpi;Cenpl;Cenpo;Cep55;Chaf1b;Cmpk1;Cnn3;Col23a1;Coro1c;Crip2;Cxcr4;Dck;Dctpp1;Dfna5;Dhfr;Dhrs3;Dlgap5;Dmc1;Dnmt1;Dtl;Dut;E2f7;E2f8;Eif1ax;Ercc6l;Erh;Far1;Fbxo5;Galnt6;Gapdh;Gemin6;Gins1;Gins2;Gins3;H2afv;H2afx;H2afz;Haus4;Hcfc1;Hexb;Hist1h1e;Hist1h2af;…
9	transfac_pro__M00920	10.5	0.111	E2f1; E2f3; E2f4; E2f7; Tfdp1	184	4300	1700025G04Rik;Anp32b;Anp32e;Arhgap11a;Arhgef2;Ass1;Atad2;Atp2b1;Aurkb;B4galt4;Brip1;Bub1;Bub3;Cacybp;Calm3;Ccne1;Ccne2;Cdc25b;Cdc6;Cdca7;Cenpi;Cenpl;Cenpo;Cenpw;Cep55;Chaf1a;Chaf1b;Cnn3;Col23a1;Coro1c;Crip2;Ctdspl;Cxcr4;Dck;Dhfr;Dhrs3;Dmc1;Dnmt1;Dscc1;Dtl;Dtymk;Dut;E2f7;E2f8;Eif1ax;Fabp5;Far1;Fbxo5;Fxn;G2e3;Gapdh;Gins1;Gins2;Gins3;H2afx;H2afz;Haus4;Hcfc1;Hdgf;Hells;Hexb;Hirip3;Hist1h2af;Hist1h2ag…
10	transfac_pro__M00919	10.3	0.109	E2f1; E2f3; E2f4; E2f7; Tfdp1	190	4884	1700025G04Rik;2610318N02Rik;Anp32b;Anp32e;Arhgap11a;Arhgef2;Aspm;Ass1;Atad2;Atp2b1;Atp5o;Aurkb;B4galt4;Brip1;Bub1;Bub3;Cacybp;Calm3;Casp7;Ccne1;Ccne2;Cdc25b;Cdc25c;Cdc6;Cdca7;Cenpi;Cenpl;Cenpo;Cep55;Chaf1a;Chaf1b;Cisd2;Cnn3;Coro1c;Ctdspl;Dck;Dhfr;Dhrs3;Dmc1;Dnmt1;Dtl;Dtymk;Dut;Dynlt1a;E2f7;E2f8;Eif1ax;Fbxo5;Fh1;Fxn;G2e3;Gins1;Gins2;Gins3;H2afv;H2afx;H2afz;Haus4;Hcfc1;Hdgf;Hells;Hexb;Hist1h2af;His…
11	transfac_public__M00050	10.3	0.109	E2f1; E2f2; E2f3; E2f4; E2f5	137	3029	1700025G04Rik;Anp32b;Arhgap11a;Arhgef2;Atad2;Aurkb;B4galt4;Bub3;Cacybp;Cbfb;Cdc20;Cdc6;Cdca7;Cenpi;Cenpl;Cenpo;Cep55;Cmpk1;Cnn3;Col23a1;Coro1c;Crip2;Cxcr4;Dck;Dctpp1;Dhfr;Dlgap5;Dmc1;Dnmt1;Dtl;Dtymk;Dut;E2f7;E2f8;Ercc6l;Erh;Far1;Fbxo5;Fmnl3;Gapdh;Gins1;Gins2;Gins3;H2afv;H2afz;Haus4;Hcfc1;Hexb;Hist1h1b;Hist1h1e;Hist1h2af;Hist1h2ag;Hist1h2ah;Hist1h2ak;Hist1h2an;Hist1h2bj;Hist1h2bk;Hist1h2bp;Hjurp;H…
12	cisbp__M4537	9.96	0.106	E2f4; E2f6	171	3602	1700025G04Rik;Ak2;Anp32b;Apitd1;Arhgef2;Aspm;Ass1;Atad2;Atp2b1;Atp5g3;Aurkb;B4galt4;Bach2;BC030867;Brip1;Bub1;Bub1b;Bub3;Ccdc34;Ccna2;Ccne1;Ccne2;Ccnf;Cdc25c;Cdc6;Cdca2;Cdca5;Cdca7;Cenpl;Cenpn;Cenpo;Cenpp;Cks1b;Cmpk1;Cnn3;Col23a1;Coro1c;Cxcr4;Dck;Dcp2;Dfna5;Dhfr;Dhrs3;Dlgap5;Dnmt1;Dpy30;Dtl;Dut;E2f7;E2f8;Egfl7;Eif1ax;Ercc6l;Fbxo5;Fmnl3;G2e3;Gapdh;Gins1;Gins2;Gins3;Gins4;H2afv;H2afx;Haus4;Hcfc1;Hd…
13	hocomoco__E2F5_HUMAN.H10MO.B	9.96	0.106	E2f5	162	4088	1700025G04Rik;Anp32b;Arhgap11a;Arhgef2;Aspm;Atad2;Atp2b1;Atp5g3;Aurkb;B4galt4;Bach2;Bub3;Cacybp;Casp7;Cbfb;Cdc20;Cdc25b;Cdc6;Cdca7;Cenpi;Cenpl;Cenpo;Cep55;Chaf1a;Chaf1b;Cnn3;Col23a1;Coro1c;Crip2;Ctdspl;Cxcr4;Dck;Dctpp1;Depdc1b;Dhfr;Dhrs3;Dlgap5;Dmc1;Dnmt1;Dtl;Dtymk;Dut;E2f7;E2f8;Egfl7;Ercc6l;Erh;Fbxo5;G2e3;Gapdh;Gemin6;Gins1;Gins2;Gins3;H2afv;H2afz;Haus4;Hcfc1;Hexb;Hist1h1d;Hist1h1e;Hist1h2af;His…
14	transfac_pro__M00918	9.48	0.102	E2f1; E2f3; E2f4; E2f7; Tfdp1	169	4300	1700025G04Rik;Anp32b;Arhgap11a;Arhgef2;Aspm;Ass1;Atad2;Atp2b1;Atp5o;Aurkb;B4galt4;Brip1;Bub3;Cacybp;Ccne2;Cdc25b;Cdc6;Cdca7;Cenpi;Cenpl;Cenpo;Cep55;Chaf1a;Chaf1b;Cnn3;Coro1c;Cxcr4;Dck;Depdc1b;Dhfr;Dhrs3;Dlgap5;Dmc1;Dnmt1;Dtl;Dtymk;Dut;Dynlt1a;E2f7;E2f8;Erh;Fbxo5;Fxn;G2e3;Gapdh;Gins1;Gins2;Gins3;H2afv;H2afx;H2afz;Haus4;Hcfc1;Hdgf;Hexb;Hirip3;Hist1h2af;Hist1h2ag;Hist1h2ah;Hist1h2ak;Hist1h2an;Hist1h…
15	homer__TTCGCGCGAAAA_E2F	9.45	0.102		191	4609	1700025G04Rik;Ak2;Anp32b;Arhgef2;Asf1b;Aspm;Ass1;Atad2;Atp2b1;Atp5o;Aurkb;B4galt4;Banf1;BC030867;Bub1;Bub3;Cacybp;Calm3;Ccne1;Ccne2;Cdc25b;Cdc25c;Cdc6;Cdca7;Cenph;Cenpl;Cenpo;Chaf1a;Chaf1b;Cisd2;Cmpk1;Cnn3;Col23a1;Crip2;Ctdspl;Cxcr4;Dck;Depdc1b;Dhfr;Dhrs3;Dmc1;Dnmt1;Dscc1;Dtl;Dut;E2f7;E2f8;Egfl7;Eif1ax;Ercc6l;Far1;Fbxo5;Fh1;G2e3;Gins1;Gins2;Gins3;H2afv;H2afx;H2afy;H2afz;Haus4;Hcfc1;Hdgf;Hells;Hex…
16	transfac_pro__M00425	9.44	0.102		201	4976	1700025G04Rik;Anp32b;Anp32e;Arhgap11a;Arhgef2;Aspm;Ass1;Atad2;Atp2b1;Atp5g3;Atp5o;Aurka;Aurkb;B4galt4;Bub3;Cacybp;Casp7;Cbfb;Ccne2;Cdc25b;Cdc6;Cdca7;Cdk1;Cenpi;Cenpl;Cenpo;Chaf1a;Cks1b;Cmpk1;Cnn3;Col23a1;Coro1c;Crip2;Ctdspl;Cxcr4;Cyc1;Dck;Dctpp1;Dfna5;Dhfr;Dhrs3;Dlgap5;Dmc1;Dnmt1;Dtl;Dtymk;Dut;E2f7;E2f8;Egfl7;Eif1ax;Ercc6l;Erh;Far1;Fbxo5;Fmnl3;G2e3;Gapdh;Gas2l3;Gins1;Gins2;H2afv;H2afz;Haus4;Hcfc1…
17	transfac_pro__M00939	9.43	0.102	E2f1; E2f3; E2f4; E2f7; Tfdp1	131	2712	1700025G04Rik;Anp32b;Arhgap11a;Arhgef2;Aspm;Atad2;Atp2b1;Aurkb;B4galt4;Brip1;Bub3;Ccne2;Cdc25b;Cdc6;Cdca7;Cenpi;Cenpo;Cep55;Chaf1a;Cnn3;Coro1c;Dck;Dhfr;Dhrs3;Dmc1;Dnmt1;Dtl;Dtymk;Dut;E2f7;E2f8;Erh;Fbxo5;Fxn;Gapdh;Gins1;Gins2;Gins3;H2afv;H2afx;H2afz;Hcfc1;Hdgf;Hexb;Hist1h2af;Hist1h2ag;Hist1h2ah;Hist1h2ak;Hist1h2bj;Hist1h2bk;Hist1h3c;Hist1h4c;Hlx;Hmga1-rs1;Hmgb2;Hmgn2;Hnrnpa1;Hnrnpa2b1;Impdh2;Kif15…
18	homer__VDTTTCCCGCCA_E2F7	9.26	0.1	E2f7	197	4976	1700025G04Rik;Ak2;Anp32b;Apitd1;Arhgef2;Ass1;Atad2;Atp5g3;Aurkb;B4galt4;Banf1;BC030867;Brip1;Bub1;Bub3;Casp7;Ccdc34;Ccne1;Ccne2;Cdc6;Cdca7;Cenpa;Cenpe;Cenph;Cenpl;Cenpm;Cenpn;Cenpo;Chaf1a;Chaf1b;Cmpk1;Cnn3;Col23a1;Coro1c;Cxcr4;Dck;Dhfr;Dlgap5;Dpy30;Dtl;Dut;Dynlt1a;E2f7;E2f8;Egfl7;Eif1ax;Ercc6l;Erlin1;Erp29;Fbxo5;Fxn;G2e3;Gapdh;Gins1;Gins2;Gins3;H2afj;H2afv;H2afx;H2afy;H2afz;Haus4;Hcfc1;Hdgf;Hells…
19	jaspar__MA0502.1	9.17	0.0994	Nfyb	131	2223	2610318N02Rik;Aars;Anxa6;Arhgap11a;Arl6ip1;Aspm;Aurka;Aurkb;B4galt4;Bach2;Blm;Bub1b;Bub3;Calm3;Ccna2;Ccnb2;Ccne1;Cdc20;Cdc6;Cdca2;Cdca7;Cenpf;Cenpi;Cenpl;Cenpm;Cenpo;Cit;Ckap2l;Cks1b;Cnn3;Col23a1;Dcp2;Dlgap5;Dtl;E2f7;E2f8;Ect2;Far1;Fxn;Gas2l3;Gins3;Gins4;H2afv;H2afx;H2afy;H2afz;Hist1h1a;Hist1h1b;Hist1h1e;Hist1h2aa;Hist1h2ad;Hist1h2ae;Hist1h2af;Hist1h2ag;Hist1h2ah;Hist1h2ai;Hist1h2ak;Hist1h2an;His…
20	transfac_pro__M00940	9.01	0.098	E2f3; Evx1; Evx2	199	4884	1700025G04Rik;Ak2;Anp32b;Anp32e;Apitd1;Arhgap11a;Arhgef2;Asf1b;Aspm;Ass1;Atad2;Atp2b1;Atp5g3;Atp5o;Aurkb;B4galt4;Bach2;Bex6;Brip1;Bub1;Bub3;Casp7;Cbfb;Ccne1;Ccne2;Cdc25b;Cdc25c;Cdc6;Cdca7;Cenph;Cenpi;Cenpl;Cenpm;Cenpo;Cep55;Chaf1a;Chaf1b;Cmpk1;Cnn3;Col23a1;Coro1c;Ctdspl;Cxcr4;Dck;Dhfr;Dhrs3;Dlgap5;Dmc1;Dnmt1;Dtl;Dtymk;Dut;Dynlt1a;E2f7;E2f8;Eif1ax;Ercc6l;Erp29;Fbxo5;G2e3;Gapdh;Gins1;Gins2;Gins3;H2…
21	cisbp__M2301	8.8	0.0963	Nfyb	144	2676	2610318N02Rik;Aars;Anxa6;Arhgap11a;Arl6ip1;Aspm;Atp2b1;Aurka;Aurkb;B4galt4;Bach2;Blm;Bub1;Bub1b;Bub3;Calm3;Ccna2;Ccnb2;Ccne1;Cdc20;Cdc25c;Cdc6;Cdca2;Cdca7;Cenpa;Cenpf;Cenpi;Cenpl;Cenpm;Cenpo;Cit;Ckap2l;Cks1b;Cnn3;Col23a1;Dck;Dcp2;Dlgap5;Dtl;E2f7;E2f8;Ect2;Far1;Fbxo5;Fxn;Gas2l3;Gins3;Gins4;H2afv;H2afx;H2afy;H2afz;Hist1h1a;Hist1h1b;Hist1h1c;Hist1h1e;Hist1h2aa;Hist1h2ad;Hist1h2ae;Hist1h2af;Hist1h2ag…
22	cisbp__M6192	8.71	0.0956	E2f3	184	4664	1700025G04Rik;Arhgap11a;Arhgef2;Aspm;Ass1;Atad2;Atp2b1;Atp5g3;Aurka;Aurkb;B3gnt5;B4galt4;Bach2;Bex6;Blm;Brip1;Bub3;Cacybp;Calm3;Cbfb;Ccne2;Cdc25b;Cdc25c;Cdc6;Cdca7;Cenpi;Cenpo;Cep55;Chaf1a;Cnn3;Coro1c;Ctdspl;Cxcr4;Dck;Depdc1b;Dhfr;Dhrs3;Dmc1;Dnmt1;Dtl;Dtymk;Dynlt1a;E2f7;E2f8;Eif1ax;Erh;Fam83d;Fbxo5;Fxn;G2e3;Gapdh;Gins1;Gins2;H2afx;H2afy;H2afz;Haus4;Hcfc1;Hdgf;Hexb;Hirip3;Hist1h1b;Hist1h2af;Hist1h…
23	cisbp__M4598	8.69	0.0954	E2f4; E2f6	190	4461	1700025G04Rik;Ak2;Anp32b;Anp32e;Apitd1;Arhgef2;Aspm;Ass1;Atad2;Atp2b1;Atp5g3;Aurkb;B4galt4;Bach2;BC030867;Brip1;Bub1;Bub3;Casp7;Ccdc34;Ccna2;Ccne1;Ccne2;Cdc25c;Cdc6;Cdca2;Cdca5;Cdca7;Cdk4;Cenpm;Cenpn;Cenpo;Cenpp;Chaf1b;Cmpk1;Cnn3;Col23a1;Coro1c;Crip2;Cxcr4;Dck;Dcp2;Dhfr;Dhrs3;Dlgap5;Dnmt1;Dpy30;Dtl;Dut;E2f7;E2f8;Egfl7;Eif1ax;Ercc6l;Fbxo5;Fcgr2b;Fmnl3;G2e3;Galnt6;Gapdh;Gins1;Gins2;Gins3;Gins4;H2af…
24	cisbp__M4711	8.57	0.0944		168	3888	1700025G04Rik;Ak2;Apitd1;Arhgef2;Ass1;Atad2;Atp2b1;Atp5g3;Aurkb;B4galt4;Bach2;Bin1;Brip1;Bub1;Bub3;Cacybp;Calm3;Ccne1;Ccne2;Cdc6;Cdca7;Cenpi;Cenpl;Cenpo;Cks1b;Cmpk1;Cnn3;Col23a1;Coro1c;Cxcr4;Dck;Dhfr;Dlgap5;Dmc1;Dnmt1;Dtl;Dut;E2f7;E2f8;Eif1ax;Ercc6l;Fbxo5;Fxn;G2e3;Galnt6;Gemin6;Gins1;Gins2;Gins3;H2afj;H2afv;H2afx;H2afy;Haus4;Hcfc1;Hells;Hexb;Hist1h1b;Hist1h1e;Hist1h2af;Hist1h2ag;Hist1h2ah;Hist1h2…
25	factorbook__E2F4	8.5	0.0938	E2f4; E2f6	210	4966	1700025G04Rik;Ak2;Anp32b;Anp32e;Arhgef2;Aspm;Ass1;Atad2;Atp2b1;Atp5h;Aurkb;B4galt4;BC030867;Brip1;Bub1;Bub1b;Bub3;Calm3;Casp7;Ccdc34;Ccna2;Ccne1;Ccne2;Cdc25c;Cdc6;Cdca5;Cdca7;Cenpl;Cenpn;Cenpo;Cenpp;Cenpt;Ckap2;Cks1b;Cmpk1;Cnn3;Col23a1;Coro1c;Cxcr4;Dck;Dcp2;Dfna5;Dhfr;Dhrs3;Dlgap5;Dnmt1;Dpy30;Dtl;Dut;E2f7;E2f8;Egfl7;Eif1ax;Fbxo5;Fcgr2b;Fmnl3;G2e3;Galnt6;Gapdh;Gas2l3;Gins1;Gins2;Gins3;Gins4;H2afv;…
26	scertf__spivak.HAP3	8.47	0.0936	Nfyb; Pole3	143	3019	2610318N02Rik;Aars;Anxa6;Arhgap11a;Arl6ip1;Aspm;Ass1;Atp2b1;Aurka;Aurkb;B4galt4;Bub1b;Bub3;Calm3;Ccna2;Ccnb2;Ccne1;Cdc25b;Cdc6;Cdca2;Cdca7;Cenpa;Cenpf;Cenpi;Cenpl;Cenpm;Cenpo;Cit;Cks1b;Cnn3;Dcp2;Depdc1a;Dhrs3;Dlgap5;Dtl;E2f7;E2f8;Ect2;Esco2;Far1;Fxn;Gas2l3;Gemin6;Gins1;Gins3;H2afv;H2afx;H2afy;H2afz;Hist1h1b;Hist1h1d;Hist1h1e;Hist1h2aa;Hist1h2ac;Hist1h2ad;Hist1h2ae;Hist1h2af;Hist1h2ag;Hist1h2ah;Hi…
27	transfac_pro__M07302	8.45	0.0934	Nfya; Nfyb; Nfyc	124	2083	2610318N02Rik;4930579G24Rik;Aars;Anxa6;Arl6ip1;Asf1b;Aspm;Aurka;Aurkb;B4galt4;Blm;Bub1;Bub1b;Bub3;Calm3;Ccnb2;Ccne1;Cdc20;Cdc25c;Cdc6;Cdca2;Cdca7;Cenpf;Cenpi;Cenpl;Cenpm;Cit;Ckap2l;Cks1b;Cnn3;Dcp2;Dlgap5;Dtl;E2f7;E2f8;Ect2;Fam83d;Far1;Fxn;Gas2l3;Gcat;H2afj;H2afv;H2afx;H2afy;H2afz;Hist1h1a;Hist1h1b;Hist1h1e;Hist1h2aa;Hist1h2ac;Hist1h2ad;Hist1h2ae;Hist1h2af;Hist1h2ag;Hist1h2ah;Hist1h2ai;Hist1h2ak;H…
28	cisbp__M2119	8.2	0.0913	Nfyb; Pole3	163	3888	2610318N02Rik;4930579G24Rik;Aars;Anxa6;Arhgap11a;Arhgef2;Arl6ip1;Aspm;Ass1;Atp2b1;Aurka;Aurkb;B4galt4;Bub1b;Bub3;Calm3;Ccna2;Ccnb2;Ccne1;Cdc25b;Cdc6;Cdca2;Cdca7;Cenpa;Cenpf;Cenpi;Cenpl;Cenpm;Cenpo;Chaf1b;Cit;Ckap5;Cks1b;Cnn3;Dcp2;Depdc1a;Dhrs3;Dlgap5;Dpy30;Dtl;E2f7;E2f8;Ect2;Eif1ax;Esco2;Far1;Fxn;Gas2l3;Gemin6;Gins1;Gins3;Gins4;H2afv;H2afx;H2afy;H2afz;Hcfc1;Hist1h1a;Hist1h1b;Hist1h1c;Hist1h1d;His…
29	jaspar__MA0314.1	8.12	0.0906	Nfyb; Pole3	180	4654	2610318N02Rik;4930579G24Rik;Aars;Anxa6;Arhgap11a;Arhgef2;Arl6ip1;Aspm;Ass1;Atp2b1;Aurka;Aurkb;B4galt4;Bub1;Bub1b;Bub3;Calm3;Casp7;Ccna2;Ccnb2;Ccne1;Cdc25b;Cdc25c;Cdc6;Cdca2;Cdca7;Cenpa;Cenpf;Cenpi;Cenpl;Cenpm;Cenpo;Chaf1a;Chaf1b;Cit;Ckap2l;Cks1b;Cnn3;Coro1c;Dcp2;Depdc1a;Depdc1b;Dfna5;Dhrs3;Dlgap5;Dpy30;Dtl;Dynlt1a;E2f7;E2f8;Ect2;Eif1ax;Esco2;Far1;Fxn;Gas2l3;Gemin6;Gins1;Gins3;Gins4;H2afv;H2afx;H2…
30	swissregulon__sacCer__HAP5	8.11	0.0905	Nfyc; Pole4	119	2223	2610318N02Rik;Aars;Arhgap11a;Arl6ip1;Aspm;Aurka;B3gnt5;B4galt4;Bach2;Bub1b;Bub3;Calm3;Cbfb;Ccnb2;Ccne1;Cdc6;Cdca2;Cenpf;Cenpm;Cit;Cks1b;Cnn3;Cxcr4;Dck;Dhrs3;Dtl;E2f7;E2f8;Ect2;Esco2;Far1;Fxn;Gas2l3;Gins1;H2afv;H2afx;H2afy;Hist1h1a;Hist1h1b;Hist1h1c;Hist1h1e;Hist1h2aa;Hist1h2ad;Hist1h2ae;Hist1h2af;Hist1h2ag;Hist1h2ah;Hist1h2ak;Hist1h2an;Hist1h2bj;Hist1h2bk;Hist1h2bp;Hist1h3c;Hjurp;Hlx;Hmgb2;Hsd17b…
31	transfac_pro__M07380	8.08	0.0903	E2f4	218	4990	1700025G04Rik;Ak2;Anp32b;Anp32e;Api5;Apitd1;Arhgef2;Aspm;Atad2;Atp2b1;Atp5o;Aurkb;B4galt4;BC030867;Bin1;Brip1;Bub1;Bub3;Ccne1;Ccne2;Cdc6;Cdca2;Cdca7;Cenpi;Cenpl;Cenpm;Cenpn;Cenpo;Cenpp;Cep55;Chaf1b;Cks1b;Cmpk1;Cnn3;Col23a1;Coro1c;Ctdspl;Cxcr4;Dck;Dctpp1;Dfna5;Dhfr;Dhrs3;Dmc1;Dnmt1;Dpy30;Dtl;Dut;Dynlt1a;E2f7;E2f8;Egfl7;Eif1ax;Ercc6l;Erh;Esco2;Fbxo5;G2e3;Galnt6;Gapdh;Gas2l3;Gins1;Gins2;Gins3;H2afv;…
32	homer__GGCGGGAAAH_E2F4	8.03	0.0899	E2f4	193	4605	1700025G04Rik;Ak2;Api5;Apitd1;Arhgef2;Aspm;Atad2;Atp2b1;Atp5g3;Aurkb;B4galt4;Bach2;BC030867;Brip1;Bub1;Bub3;Calm3;Casp7;Ccne1;Ccne2;Cd93;Cdc6;Cdca7;Cdk4;Cenpi;Cenpl;Cenpm;Cenpo;Cep55;Chaf1a;Chaf1b;Cks1b;Cmpk1;Cnn3;Col23a1;Coro1c;Ctdspl;Cxcr4;Dck;Dcp2;Dhfr;Dhrs3;Dlgap5;Dmc1;Dtl;Dut;E2f7;E2f8;Egfl7;Eif1ax;Erp29;Fbxo5;Fxn;G2e3;Gins1;Gins2;Gins3;H2afv;H2afx;H2afy;Haus4;Hcfc1;Hdgf;Hexb;Hist1h1a;Hist1h…
33	transfac_pro__M04683	7.92	0.089	Nfya; Nfyb; Nfyc	185	3866	2610318N02Rik;4930579G24Rik;Aars;Ak2;Anxa6;Arhgap11a;Arhgef2;Arl6ip1;Aspm;Ass1;Atad2;Atp2b1;Aurka;Aurkb;B3gnt5;B4galt4;Bach2;Blm;Bub1;Bub1b;Bub3;Calm3;Cbfb;Ccna2;Ccnb2;Ccne1;Cdc20;Cdc25b;Cdc25c;Cdc6;Cdca2;Cdca7;Cdk2;Cenpa;Cenpf;Cenpi;Cenpl;Cenpm;Cenpo;Cit;Ckap2l;Cks1b;Cnn3;Coro1c;Dck;Dcp2;Dlgap5;Dpy30;Dtl;E2f7;E2f8;Ect2;Esco2;Fam83d;Far1;Fbxo5;Fh1;Fxn;Gas2l3;Gcat;Gins1;Gm5424;H2afj;H2afv;H2afx;H2…
34	taipale__E2F1_DBD_TTTGGCGCCAAA	7.91	0.0889	E2f1; E2f4	176	4988	1700025G04Rik;Acot7;Anp32b;Anp32e;Arhgef2;Ass1;Atad2;Atp2b1;Atp5o;Aurka;Aurkb;B4galt4;Bach2;Bex6;Blm;Bub3;Calm3;Casp7;Ccne2;Cdc25b;Cdc25c;Cdc6;Cdca7;Cenpl;Cenpo;Chaf1b;Cmpk1;Cnn3;Col23a1;Crip2;Cxcr4;Dck;Dctpp1;Ddah2;Dfna5;Dhfr;Dhrs3;Dmc1;Dnmt1;Dpy30;Dtl;Dynlt1a;E2f7;E2f8;Eif1ax;Ercc6l;Esco2;Far1;Fbxo5;G2e3;Gapdh;Gcat;Gemin6;Gins1;Gins2;Gins3;Gpsm2;H2afy;H2afz;Haus4;Hcfc1;Hexb;Hist1h2af;Hist1h2ag;…
35	transfac_pro__M00775	7.85	0.0884	Nfya; Nfyb; Nfyc	152	3257	2610318N02Rik;Aars;Anp32e;Arhgef2;Arl6ip1;Asf1b;Aspm;Ass1;Atp2b1;Aurka;Aurkb;B4galt4;Blm;Bub1;Bub1b;Bub3;Calm3;Casp7;Cbfb;Ccna2;Ccnb2;Ccne1;Cdc20;Cdc25c;Cdc6;Cdca2;Cdca7;Cenpi;Cenpl;Cenpm;Cit;Cks1b;Cnn3;Dcp2;Depdc1a;Dfna5;Dhrs3;Dlgap5;E2f7;E2f8;Ect2;Esco2;Fam83d;Far1;Fxn;Gas2l3;Gins1;Gins3;Gins4;H2afv;H2afx;H2afy;H2afz;Hist1h1a;Hist1h1b;Hist1h2aa;Hist1h2ac;Hist1h2ad;Hist1h2ae;Hist1h2af;Hist1h2ag;…
36	transfac_pro__M07250	7.84	0.0884	E2f1	197	4976	1700025G04Rik;Anp32b;Anp32e;Arhgef2;Aspm;Ass1;Atad2;Atp2b1;Atp5o;Aurkb;B4galt4;Brip1;Bub1;Bub3;Calm3;Ccne2;Cdc25b;Cdc6;Cdca7;Cdk1;Cenpi;Cenpl;Cenpo;Cep55;Chaf1a;Chaf1b;Cmpk1;Cnn3;Coro1c;Cxcr4;Dck;Dfna5;Dhfr;Dhrs3;Dmc1;Dnmt1;Dut;E2f7;E2f8;Eif1ax;Erp29;Esco2;Fabp5;Fam111a;Fbxo5;Fxn;G2e3;Gas2l3;Gins1;Gins2;Gins3;H2afj;H2afv;H2afx;H2afz;Haus4;Hcfc1;Hdgf;Hexb;Hist1h1b;Hist1h1d;Hist1h2af;Hist1h2ag;Hist…
37	transfac_pro__M00427	7.82	0.0882		96	1884	1700025G04Rik;Anp32b;Arhgef2;Atad2;Aurkb;B4galt4;Bub3;Cdc20;Cdc6;Cdca7;Cenpo;Cnn3;Col23a1;Coro1c;Dck;Dhfr;Dmc1;Dtl;Dtymk;Dut;E2f7;E2f8;Ercc6l;Erh;Fbxo5;Fmnl3;Gapdh;Gins1;Gins2;H2afv;H2afz;Hcfc1;Hist1h1d;Hist1h2af;Hist1h2ag;Hist1h2ah;Hist1h2bj;Hist1h2bk;Hjurp;Hlx;Hmga1-rs1;Hmgb2;Hmgn2;Hnrnpa2b1;Kif15;Kpna2;Lig1;Lmnb1;Mbnl3;Mcm2;Mcm3;Mcm4;Mcm5;Mcm6;Mcm7;Melk;Mtpn;Mxd3;Nasp;Ndc80;Nfyb;Notch2;Paqr4;P…
38	jaspar__MA0316.1	7.8	0.088	Nfyc; Pole4	160	3602	2610318N02Rik;Aars;Anxa6;Apitd1;Arhgap11a;Arhgef2;Arl6ip1;Aspm;Ass1;Atad2;Atp5g3;Atp8b4;Aurka;Aurkb;B3gnt5;B4galt4;Bach2;Bex6;Bub1;Bub1b;Bub3;Calm3;Cbfb;Ccna2;Ccnb2;Ccne1;Cdc20;Cdc6;Cdca2;Cenpa;Cenpf;Cenpi;Cenpl;Cenpm;Chaf1a;Cit;Ckap2l;Cks1b;Cnn3;Cpd;Cxcr4;Dck;Dhrs3;Dpy30;Dtl;E2f7;E2f8;Ect2;Esco2;Fcgr2b;Fxn;Gas2l3;Gins1;Gins2;Gins3;Gm5424;H2afv;H2afx;H2afy;Hist1h1a;Hist1h1b;Hist1h1c;Hist1h1e;Hist…
39	cisbp__M6371	7.79	0.0879	Nfya; Nfyb; Nfyc	189	4414	2610318N02Rik;4930579G24Rik;Aars;Anxa6;Arhgap11a;Arhgef2;Arl6ip1;Asf1b;Aspm;Atad2;Atp2b1;Aurka;Aurkb;B3gnt5;B4galt4;Blm;Bub1;Bub1b;Bub3;Calm3;Cbfb;Ccnb2;Ccne1;Cdc20;Cdc25b;Cdc25c;Cdc6;Cdca2;Cdca7;Cenpa;Cenpf;Cenpi;Cenpl;Cenpm;Cenpo;Cep55;Cit;Ckap2l;Cks1b;Cnn3;Coro1c;Dck;Dcp2;Depdc1a;Depdc1b;Dhrs3;Dlgap5;Dpy30;Dtl;E2f7;E2f8;Ect2;Esco2;Fam83d;Far1;Fbxo5;Fxn;Gas2l3;Gcat;Gins1;Gins2;Gm5424;H2afj;H2af…
40	transfac_pro__M00431	7.78	0.0879	E2f1	151	3602	1700025G04Rik;Anp32b;Arhgef2;Aspm;Atad2;Atp2b1;Aurkb;B4galt4;Bub3;Cbfb;Ccne2;Cdc20;Cdc25c;Cdc6;Cdca7;Cenpl;Cenpo;Chaf1a;Cks2;Cmpk1;Cnn3;Col23a1;Coro1c;Cxcr4;Dck;Dhfr;Dhrs3;Dlgap5;Dmc1;Dnmt1;Dtl;Dtymk;Dut;E2f7;E2f8;Ercc6l;Erh;Fbxo5;Fmnl3;G2e3;Gapdh;Gins1;Gins2;Gins3;H2afv;Hcfc1;Hexb;Hist1h1d;Hist1h2af;Hist1h2ag;Hist1h2ah;Hist1h2ak;Hist1h2bj;Hist1h2bk;Hist1h4c;Hist1h4f;Hjurp;Hlx;Hmga1-rs1;Hmgb2;Hmg…
41	scertf__pachkov.HAP5	7.78	0.0878	Nfyc; Pole4	165	3811	2610318N02Rik;Aars;Anxa6;Apitd1;Arhgap11a;Arhgef2;Arl6ip1;Aspm;Ass1;Atad2;Atp5g3;Atp8b4;Aurka;Aurkb;B3gnt5;B4galt4;Bach2;Bex6;Bub1;Bub1b;Bub3;Calm3;Cbfb;Ccna2;Ccnb2;Ccne1;Cdc20;Cdc6;Cdca2;Cdk1;Cenpa;Cenpf;Cenpi;Cenpl;Cenpm;Chaf1a;Cit;Ckap2l;Cks1b;Cnn3;Cpd;Cxcr4;Dck;Dhrs3;Dpy30;Dtl;E2f7;E2f8;Ect2;Esco2;Far1;Fcgr2b;Fxn;Gas2l3;Gins1;Gins2;Gins3;Gm5424;H2afv;H2afx;H2afy;Hist1h1a;Hist1h1b;Hist1h1c;His…
42	transfac_public__M00288	7.77	0.0878	Nfya; Nfyb; Pole3	150	3241	1700025G04Rik;Aars;Ak2;Apitd1;Arl6ip1;Aspm;Ass1;Atp2b1;Aurka;Aurkb;B4galt4;Bach2;Blm;Bub1b;Bub3;Calm3;Ccnb2;Ccne1;Cdc6;Cdca2;Cdca7;Cenpa;Cenpf;Cenpi;Cenpl;Cenpm;Chaf1a;Cit;Ckap2l;Ckap4;Cks1b;Cnn3;Cxcr4;Dcp2;Dhrs3;Dlgap5;E2f7;E2f8;Ect2;Far1;Fxn;Galnt6;Gas2l3;Gins1;H2afv;H2afx;H2afy;H2afz;Hist1h1a;Hist1h1b;Hist1h1e;Hist1h2aa;Hist1h2ad;Hist1h2ae;Hist1h2af;Hist1h2ag;Hist1h2ah;Hist1h2ai;Hist1h2ak;Hist…
43	cisbp__M2121	7.76	0.0877	Nfyc; Pole4	165	3888	2610318N02Rik;Aars;Anxa6;Apitd1;Arhgap11a;Arhgef2;Arl6ip1;Aspm;Ass1;Atad2;Atp5g3;Atp8b4;Aurka;Aurkb;B3gnt5;B4galt4;Bach2;Bex6;Bub1;Bub1b;Bub3;Calm3;Cbfb;Ccna2;Ccnb2;Ccne1;Cdc20;Cdc6;Cdca2;Cdk1;Cenpa;Cenpf;Cenpi;Cenpl;Cenpm;Chaf1a;Cit;Ckap2l;Cks1b;Cnn3;Cpd;Cxcr4;Dck;Dhrs3;Dpy30;Dtl;E2f7;E2f8;Ect2;Esco2;Far1;Fcgr2b;Fxn;Gas2l3;Gins1;Gins2;Gins3;Gm5424;H2afv;H2afx;H2afy;Hist1h1a;Hist1h1b;Hist1h1c;His…
44	swissregulon__sacCer__HAP3	7.74	0.0875	Nfyb; Pole3	129	2463	2610318N02Rik;Aars;Anxa6;Arhgap11a;Arhgef2;Arl6ip1;Aspm;Atp2b1;Aurka;Aurkb;B4galt4;Blm;Bub1b;Bub3;Calm3;Ccna2;Ccnb2;Ccne1;Cdc25b;Cdc6;Cdca2;Cdca7;Cenpa;Cenpi;Cenpl;Cenpm;Cit;Cks1b;Cnn3;Dcp2;Dlgap5;E2f7;E2f8;Ect2;Eif1ax;Far1;Fxn;Gas2l3;Gins1;Gins3;H2afv;H2afx;H2afy;H2afz;Hist1h1b;Hist1h1d;Hist1h1e;Hist1h2aa;Hist1h2ac;Hist1h2ad;Hist1h2ae;Hist1h2af;Hist1h2ag;Hist1h2ah;Hist1h2ai;Hist1h2ak;Hist1h2an;H…
45	transfac_pro__M00938	7.73	0.0874	E2f1	119	2747	1700025G04Rik;Ass1;Atad2;Atp2b1;Aurkb;B4galt4;Bub3;Cbfb;Ccne1;Ccne2;Cdc25c;Cdc6;Cdca7;Cdk4;Cenpi;Cenpo;Chaf1a;Cmpk1;Cnn3;Cxcr4;Depdc1b;Dhfr;Dnmt1;Dpy30;Dtl;Dynlt1a;E2f8;Eif1ax;Fabp5;Fam83d;Fbxo5;Gemin6;Gins1;Gins2;Gins4;Gpsm2;H2afj;H2afv;Haus4;Hcfc1;Hist1h2af;Hist1h2ag;Hist1h2ah;Hist1h2ai;Hist1h2an;Hist1h2bj;Hist1h2bk;Hist1h2bl;Hist1h2bp;Hist1h3c;Hlx;Hmga1-rs1;Hmgb3;Hsd17b4;Il6st;Ilf2;Impdh2;Kif1…
46	hocomoco__NFYA_HUMAN.H10MO.A	7.7	0.0872	Nfya; Nfyb; Nfyc	144	2593	2610318N02Rik;4930579G24Rik;Aars;Arhgef2;Arl6ip1;Asf1b;Aspm;Atp2b1;Aurka;Aurkb;B4galt4;Blm;Bub1;Bub1b;Bub3;Calm3;Cbfb;Ccnb2;Ccne1;Cdc20;Cdc25c;Cdc6;Cdca2;Cenpa;Cenpf;Cenpi;Cenpl;Cenpm;Cenpo;Cit;Ckap2l;Cks1b;Cnn3;Coro1c;Dcp2;Dlgap5;Dtl;E2f7;E2f8;Ect2;Fam83d;Far1;Fxn;Gas2l3;Gcat;Gins1;H2afj;H2afv;H2afx;H2afy;H2afz;Hist1h1a;Hist1h1b;Hist1h1e;Hist1h2aa;Hist1h2ac;Hist1h2ad;Hist1h2ae;Hist1h2af;Hist1h2a…
47	hocomoco__NFYB_HUMAN.H10MO.A	7.69	0.0871	Nfya; Nfyb; Nfyc	158	3257	2610318N02Rik;4930579G24Rik;Aars;Anxa6;Arhgef2;Arl6ip1;Asf1b;Aspm;Atp2b1;Aurka;Aurkb;B4galt4;Blm;Bub1;Bub1b;Bub3;Calm3;Cbfb;Ccnb2;Ccne1;Cdc20;Cdc25c;Cdc6;Cdca2;Cdca7;Cenpa;Cenpf;Cenpi;Cenpl;Cenpm;Cenpo;Cep55;Cit;Ckap2l;Cks1b;Cnn3;Coro1c;Dck;Dcp2;Dlgap5;Dtl;E2f7;E2f8;Ect2;Esco2;Fam83d;Far1;Fxn;Gas2l3;Gcat;Gins1;Gm5424;H2afj;H2afv;H2afx;H2afy;H2afz;Hist1h1a;Hist1h1b;Hist1h1e;Hist1h2aa;Hist1h2ac;His…
48	hocomoco__E2F4_HUMAN.H10MO.A	7.67	0.0869	E2f1; E2f4	183	4981	1700025G04Rik;Ak2;Anp32b;Anxa6;Arhgef2;Ass1;Atad2;Aurkb;B4galt4;BC030867;Bub3;Ccdc34;Ccne1;Ccne2;Cdc25b;Cdc6;Cdca7;Cdk4;Cenpe;Cenph;Cenpo;Cep55;Chaf1a;Chaf1b;Cmpk1;Cnn3;Col23a1;Coro1c;Cpd;Cxcr4;Dck;Dhfr;Dhrs3;Dmc1;Dnmt1;Dut;E2f8;Egfl7;Eif1ax;Erh;Fbxo5;Fh1;Fmnl3;Fxn;G2e3;Gapdh;Gins1;Gins2;Gins3;H2afj;H2afv;Haus4;Hcfc1;Hdgf;Hexb;Hist1h1b;Hist1h1e;Hist1h2af;Hist1h2ag;Hist1h2ah;Hist1h2ai;Hist1h2ak;Hi…
49	transfac_pro__M00739	7.66	0.0869	Tfdp2	179	4409	1700025G04Rik;Ak2;Anp32b;Apitd1;Arhgap11a;Arhgef2;Ass1;Atad2;Atp2b1;Atp5h;Atp5o;Aurkb;B3gnt5;B4galt4;Bach2;BC030867;Blm;Brip1;Bub1;Bub3;Casp7;Cbfb;Ccne2;Cdc20;Cdc25c;Cdc6;Cdca7;Cenpi;Cenpl;Cenpm;Cenpo;Chaf1a;Chaf1b;Cmpk1;Cnn3;Col23a1;Coro1c;Cxcr4;Dck;Dhfr;Dhrs3;Dlgap5;Dmc1;Dnmt1;Dtl;Dut;E2f7;E2f8;Eif1ax;Erh;Fbxo5;Gapdh;Gins1;Gins2;Gins3;H2afv;H2afy;H2afz;Haus4;Hcfc1;Hells;Hexb;Hist1h1e;Hist1h2af;…
50	taipale__E2F1_DBD_AATGGCGCCAAA	7.66	0.0868	E2f1	165	4606	1700025G04Rik;Acot7;Anp32e;Arhgef2;Ass1;Atad2;Atp5o;Aurka;Aurkb;B4galt4;Bach2;Blm;Bub3;Calm3;Casp7;Cdc25b;Cdc25c;Cdc6;Cdca7;Cenpl;Cenpo;Chaf1b;Cmpk1;Cnn3;Coro1c;Crip2;Cxcr4;Cyc1;Dck;Dctpp1;Ddah2;Dfna5;Dhfr;Dhrs3;Dmc1;Dnmt1;Dynlt1a;E2f7;E2f8;Eif1ax;Esco2;Far1;Fbxo5;Fmnl3;Gapdh;Gcat;Gemin6;Gins1;Gins2;Gins3;H2afz;Haus4;Hcfc1;Hexb;Hist1h2ag;Hist1h2ah;Hist1h2ak;Hist1h2bj;Hist1h2bk;Hist1h3c;Hjurp;Hlx;…
Showing 1 to 50 of 50 entriesPrevious1Next

## Sheet: Clust3
Cluster 3 size: 480
	motif	NES	AUC	TF_direct	nEnrGenes	rankAtMax	enrichedGenes
1	transfac_pro__M02078	7.22	0.0894	Spi1; Spib; Spic	41	554	Acvrl1;Adam15;Anxa2;Apobr;Arrb2;Asap1;Bhlhe40;Cfp;Cysltr1;Dok3;Ece1;Elmo2;Flna;Fmnl1;Fosl2;Junb;Lasp1;Lrp1;Lrrc25;Lrrc8a;Msn;Myo1f;Nav1;Nfix;Nr4a1;Nuak2;Olfm1;Pdlim7;Ralb;Sema4a;Snx21;Stk10;Tbkbp1;Tnfrsf1a;Tpm3;Trps1;Twf2;Ubash3b;Unc119;Zbtb32;Zbtb7b
2	transfac_pro__M02076	6.78	0.0858	Spi1; Spib; Spic	146	4624	Actg1;Actr2;Actr3;Acvrl1;Adam15;Add3;Aif1;Anxa2;Ap1s2;Apobr;Arpc2;Arpc5;Arrb2;Asap1;Atf3;Avpi1;Bak1;Batf3;Bhlhe40;Bnip2;Capn2;Capza2;Cct8;Cdc42;Cdc42ep3;Cdc42ep4;Cfp;Ckb;Clic1;Commd8;Coro1a;Cox5b;Cpt1a;Csf1r;Cysltr1;Deptor;Dok3;Dusp3;Ece1;Egr1;Elmo2;Fam105a;Fam129b;Fam196a;Fam69a;Fam96a;Fgd2;Fkbp1a;Flna;Fmnl1;Fosl2;Galnt10;Gcnt2;Gm9790;Gpr141;Hck;Hexa;Higd1a;Hivep2;Hk2;Ifngr2;Il13ra1;Il3ra;Itga1;…
3	homer__AGAGGAAGTG_PU.1	6.23	0.0813	Spi1	154	4902	Actg1;Actr2;Acvrl1;Add3;Aif1;Aldh16a1;Angptl2;Ap1s2;Aplp2;Apobr;Arhgap31;Arl4c;Arrb2;Asap1;Avpi1;Bnip2;Capza2;Ccdc102a;Ccdc86;Cd14;Cd300a;Cd34;Cdc42;Cdc42ep3;Cdc42ep4;Cdkn1a;Cfh;Cfp;Chn2;Ckb;Coro1a;Cox5b;Ctf2;Cx3cr1;Cysltr1;Dapk1;Def6;Dock1;Dok3;Ece1;Egr1;Ehd4;Elmo2;Emb;Fam105a;Fam129a;Fam129b;Fam196a;Fam69a;Fam96a;Fgd2;Flna;Fmnl1;Fosl2;Gcnt2;Gm9790;Gpr141;H2-DMa;Hexa;Hfe;Higd1a;Hivep2;Ifngr1;Il1…
4	transfac_pro__M02043	6.21	0.0812	Spi1; Spib; Spic	51	1012	Acvrl1;Adam15;Apobr;Arrb2;Asap1;Bhlhe40;Cdc42ep3;Cfp;Csf1r;Cysltr1;Dok3;Ece1;Elmo2;Fam96a;Fmnl1;Fosl2;Junb;Lasp1;Lgals3;Lrp1;Lrrc25;Lrrc58;Lrrc8a;Lyl1;Mtmr2;Myadm;Myo1f;Nav1;Nfix;Ngfr;Nr4a1;Nuak2;Pdlim7;Pfn1;Plbd1;Plxnd1;Ppp4c;Ptpn12;Ralb;Sema4a;Slc16a6;Snx1;Snx21;Stk10;Tbkbp1;Tlr1;Tnfrsf1a;Tpm3;Trps1;Ubash3b;Zbtb7b
5	homer__AAAGRGGAAGTG_SpiB	6.2	0.081	Irf4; Spi1; Spib	139	3763	0610040J01Rik;Actr2;Acvrl1;Adap1;Add3;Aif1;Akna;Anxa2;Ap1s2;Aplp2;Apobr;Arhgap26;Arhgef40;Arpc2;Arrb2;Asap1;Avpi1;Bnip2;Capn2;Capza2;Casp8;Ccdc102a;Cd34;Cdc42;Cdc42ep4;Cdkn1a;Cfl1;Cfp;Chn2;Ckb;Clec4a1;Clic1;Coro1a;Cox5b;Csf1r;Cx3cr1;Cysltr1;Dapk1;Deptor;Dock1;Dok3;Ece1;Ehd4;Elmo2;Emb;F630028O10Rik;Fam105a;Fam129b;Fam196a;Fam69a;Fgd2;Fmnl1;Fosl2;Gcnt2;Glipr1;Gm2a;Gpr141;Gpr160;Gpr183;Hck;Hfe;Hk2;H…
6	transfac_pro__M02042	5.99	0.0793	Spi1; Spib; Spic	64	1429	Actg1;Acvrl1;Adam15;Apobr;Arrb2;Asap1;Bhlhe40;Bnip2;Bola2;Cdc42ep3;Cdc42ep4;Cox5b;Csf1r;Cysltr1;Dok3;Ece1;Eif4e2;Elmo2;Fam69a;Fam96a;Flna;Fmnl1;Fosl2;Junb;Lasp1;Lfng;Lgals3;Limd2;Lrp1;Lrrc25;Lrrc58;Lrrc8a;Lyl1;Msn;Mtmr2;Myo1f;Nav1;Nfix;Nr4a1;Nuak2;Olfm1;Pdlim7;Pfn1;Plbd1;Ppp4c;Ptpn12;Ralb;Rasgrp4;Rnf144b;Sema4a;Slc16a6;Snx1;Snx21;Stk10;Susd3;Tbkbp1;Tlr1;Tnfrsf1a;Tpm3;Trps1;Unc119;Zbtb32;Zbtb7b;Zf…
7	transfac_pro__M07224	5.97	0.0791	Spi1	160	4976	Actg1;Actr2;Actr3;Acvrl1;Adam15;Adap1;Add3;Aif1;Akna;Ap1s2;Aplp2;Apobr;Arhgef40;Arpc2;Arrb2;Asap1;Avpi1;Bhlhe40;Bnip2;Capza2;Casp8;Ccdc102a;Ccdc86;Cd14;Cd34;Cdc42;Cdc42ep3;Cdc42ep4;Cdkn1a;Cfp;Chn2;Ckb;Clec4a1;Coro1a;Cox5b;Cryl1;Csf1r;Cysltr1;Def6;Deptor;Dock1;Dok3;Dpysl2;Ece1;Egr1;Ehd4;Elmo2;Emb;F630028O10Rik;Fam105a;Fam129b;Fam196a;Fam69a;Fgd2;Flna;Fmnl1;Fosl2;Galnt10;Gcnt2;Glipr1;Gm2a;Gm9790;Gp…
8	transfac_pro__M01203	5.93	0.0788	Spi1; Spic	133	3498	Actg1;Actr2;Actr3;Acvrl1;Adam15;Adap1;Add3;Adora2b;Aif1;Akna;Anxa2;Ap1s2;Apobr;Arhgap31;Arhgef40;Arpc2;Arrb2;Asap1;Atf3;Avpi1;Bhlhe40;Bnip2;Capza2;Ccdc102a;Cd101;Cd14;Cdc42;Cdc42ep3;Cdc42ep4;Cdkn1a;Cfp;Chn2;Ckb;Coro1a;Cox5b;Cysltr1;Def6;Deptor;Dok3;Dusp3;Ece1;Ehd4;Elmo2;F630028O10Rik;Fam105a;Fam69a;Fgd2;Fkbp1a;Fmnl1;Fosl2;Gm2a;Gm9790;Gpr141;Hck;Higd1a;Hivep2;Hk2;Hspa8;Ifngr1;Il13ra1;Itga1;Itgb1;J…
9	swissregulon__hs__SPI1.p2	5.84	0.0781	Spi1	145	4667	Actg1;Actr2;Actr3;Acvrl1;Adam15;Add3;Aif1;Angptl2;Anxa2;Ap1s2;Aplp2;Apobr;Arhgap31;Arpc2;Arrb2;Asap1;Atf3;Avpi1;Bhlhe40;Bnip2;Bola2;Capn2;Capza2;Ccdc102a;Ccdc86;Cct8;Cd34;Cdc42;Cdc42ep3;Cdc42ep4;Cdkn1a;Cfp;Ckb;Clic1;Coro1a;Cox5b;Csf1r;Cysltr1;Dapk1;Def6;Dock1;Dok3;Dpysl2;Ece1;Egr1;Elmo2;Fam105a;Fam129b;Fam196a;Fam69a;Fgd2;Fkbp1a;Flna;Fmnl1;Fosl2;Galnt10;Gcnt2;Gm9790;Gpr141;Hexa;Hfe;Higd1a;Hivep2;…
10	transfac_pro__M02041	5.76	0.0774	Spi1; Spib; Spic	59	1378	Acvrl1;Adam15;Anxa2;Apobr;Arrb2;Asap1;Bhlhe40;Bnip2;Cdc42;Cdc42ep3;Cdc42ep4;Cfp;Csf1r;Cysltr1;Dok3;Ece1;Elmo2;Fam69a;Fam96a;Fmnl1;Fosl2;Junb;Lasp1;Lfng;Lgals3;Lrp1;Lrrc25;Lrrc58;Lrrc8a;Lyl1;Mtmr2;Myadm;Myo1f;Nav1;Nfix;Nr4a1;Nuak2;Olfm1;Pdlim7;Pfn1;Ppp4c;Ralb;Rasgrp4;Rnf144b;Sema4a;Slc16a6;Snx1;Snx21;Stk10;Tbkbp1;Tlr1;Tnfrsf1a;Tpm3;Trps1;Twf2;Ubash3b;Unc119;Zbtb7b;Zfp296
11	cisbp__M1907	5.75	0.0774	Spi1	157	4999	Actg1;Actr2;Actr3;Acvrl1;Adam15;Adap1;Add3;Aif1;Akna;Ap1s2;Aplp2;Apobr;Arhgef40;Arpc2;Arrb2;Asap1;Avpi1;Bhlhe40;Bnip2;Capza2;Casp8;Ccdc102a;Ccdc86;Cd14;Cd34;Cdc42;Cdc42ep3;Cdc42ep4;Cdkn1a;Cfp;Chn2;Ckb;Clec4a1;Clec4a3;Coro1a;Cox5b;Cryl1;Csf1r;Cysltr1;Dapk1;Def6;Deptor;Dock1;Dok3;Dpysl2;Ece1;Egr1;Ehd4;Elmo2;Emb;F630028O10Rik;Fam105a;Fam129b;Fam196a;Fam69a;Fgd2;Flna;Fmnl1;Fosl2;Gcnt2;Glipr1;Gm2a;Gm9…
12	transfac_pro__M02077	5.67	0.0767	Spi1; Spib; Spic	158	4999	Actg1;Actr2;Actr3;Acvrl1;Adam15;Add3;Adora2b;Aif1;Akna;Anxa2;Apobr;Arpc2;Arrb2;Asap1;Atf3;Avpi1;Bak1;Batf3;Bhlhe40;Bnip2;Capn2;Capza2;Ccdc102a;Cct8;Cd101;Cdc42;Cdc42ep3;Cdc42ep4;Cdkn1a;Cfp;Ckb;Commd8;Coro1a;Cox5b;Cpt1a;Csf1r;Csrp2;Cysltr1;Dapk1;Def6;Deptor;Dok3;Dpysl2;Dusp3;Ece1;Egr1;Elmo2;Fam105a;Fam129b;Fam196a;Fam69a;Fam96a;Fgd2;Fkbp1a;Flna;Fmnl1;Fosl2;Galnt10;Gcnt2;Gpr141;Hck;Hexa;Hivep2;Hk2;…
13	transfac_pro__M00771	5.53	0.0756	Elf1; Elf2; Elk1; Elk4; Erf; Erg; Ets1; Ets2; Fli1	151	4268	Actg1;Actr2;Actr3;Acvrl1;Adam15;Adora2b;Aif1;Akna;Angptl2;Anxa2;Ap1s2;Aplp2;Arhgap31;Arl4c;Arrb2;Asap1;Atf3;Atp6v1b2;Ccdc102a;Cct8;Cd101;Cd34;Cdc42;Cdc42ep3;Cdc42ep4;Cdkn1a;Cfp;Coro1a;Cox5b;Csf1r;Cysltr1;Dapk1;Def6;Deptor;Dock1;Dok3;Dpysl2;Ece1;Egr1;Ehd4;Elmo2;Fam109b;Fam129a;Fam129b;Fam196a;Fam96a;Fkbp1a;Flna;Fmnl1;Fosl2;Frmd8;Fxyd5;Galnt10;Gcnt2;Ggh;Gm9790;Hexa;Higd1a;Hivep2;Hk2;Hspa8;Ier2;Il13…
14	taipale__SPIB_DBD_AAAAAGMGGAAGTN	5.43	0.0748	Spi1; Spib; Spic	146	4413	Acer3;Actg1;Actr2;Adap1;Add3;Aif1;Anxa2;Anxa5;Ap1s2;Arhgap31;Arhgef40;Arpc2;Arpc5;Arrb2;Asap1;Atf3;Atp6v1b2;Batf3;Bhlhe40;Bnip2;Capza2;Casp8;Ccdc102a;Cd101;Cd14;Cd34;Cdc42ep3;Cfp;Chn2;Ckb;Commd8;Coro1a;Cox5b;Cysltr1;Depdc7;Dock1;Dok3;Ehd4;Eif4e2;Elmo2;Eps8;F630028O10Rik;Fam105a;Fam129b;Fam69a;Fgd2;Fmnl1;Fosl2;Gcnt2;Ggh;Ggta1;Glipr1;Gm2a;Gm9790;Gpr141;Gpr160;Gpr183;Hexa;Higd1a;Hk2;Hspa8;Ifngr1;Il1…
15	hocomoco__SPI1_MOUSE.H10MO.A	5.42	0.0746	Spi1	135	4519	0610040J01Rik;Abca9;Actg1;Actr2;Acvrl1;Adam15;Adap1;Add3;Aif1;Akna;Anxa2;Ap1s2;Aplp2;Arhgap26;Arhgef40;Arpc2;Arrb2;Asap1;Atp6v1b2;Avpi1;Bhlhe40;Bnip2;Capza2;Ccdc102a;Ccdc86;Cct8;Cd34;Cdc42;Cdc42ep3;Cdc42ep4;Cdkn1a;Cfp;Chn2;Ckb;Coro1a;Cox5b;Cpt1a;Csf1r;Cysltr1;Dapk1;Dok3;Ece1;Ehd4;Elmo2;Emb;F630028O10Rik;Fam105a;Fam69a;Fgd2;Fkbp1a;Fmnl1;Fosl2;Galnt10;Gcnt2;Gm2a;Gpr141;Gpr160;Gpr183;Hck;Hfe;Ifngr1;…
16	taipale_tf_pairs__TEAD4_SPIB_RGAATGCGGAAGTN_CAP_1	5.35	0.0741	Spib; Tead4	80	1911	0610040J01Rik;Acvrl1;Adap1;Add3;Aif1;Ap1s2;Arpc2;Arrb2;Asap1;Atf3;Batf3;Bnip2;Capza2;Card9;Ccdc102a;Cd101;Cfp;Coro1a;Cysltr1;Deptor;Ehd4;Elmo2;Fam105a;Fgd2;Fkbp1a;Fosl2;Gm9790;Gpr141;Higd1a;Hivep2;Ifngr1;Il13ra1;Junb;L1cam;Lasp1;Lrp1;Lrrc25;Lyl1;March1;Marcksl1;Mboat1;Msn;Mtus1;Myadm;Nav1;Ncf2;Ndufb8;Nfkb1;Ngfr;Nr4a1;Nuak2;Ostf1;Plbd1;Prkar2a;Pter;Rab31;Rab3il1;Ralb;Rasgrp4;Rin3;Rnf144b;S100a6;Se…
17	cisbp__M5864	5.26	0.0733	Spi1; Spib; Spic	157	4992	Acer3;Actg1;Actr2;Adap1;Add3;Aif1;Akna;Anxa2;Anxa5;Ap1s2;Arhgap31;Arhgef40;Arpc2;Arpc5;Arrb2;Asap1;Atf3;Atp6v1b2;Batf3;Bhlhe40;Bnip2;Capza2;Casp8;Ccdc102a;Cd101;Cd14;Cd34;Cdc42ep3;Cdkn1a;Cfp;Chn2;Ckb;Commd8;Coro1a;Cox5b;Cysltr1;Depdc7;Deptor;Dock1;Dok3;Dusp3;Ece1;Ehd4;Eif4e2;Elmo2;Emb;F630028O10Rik;Fam105a;Fam129b;Fam69a;Fgd2;Fkbp1a;Fmnl1;Fosl2;Gcnt2;Ggh;Ggta1;Glipr1;Gm2a;Gm9790;Gpr141;Gpr160;Gpr…
18	hocomoco__SPI1_HUMAN.H10MO.A	5.21	0.0729	Bcl11a; Spi1	136	4359	0610040J01Rik;Actg1;Actr2;Acvrl1;Adam15;Adap1;Add3;Adora2b;Aif1;Akna;Angptl2;Anxa2;Ap1s2;Aplp2;Arhgap31;Arhgef40;Arpc2;Arpc5;Arrb2;Asap1;Avpi1;Bhlhe40;Bnip2;Capza2;Ccdc102a;Ccdc86;Cdc42;Cdc42ep3;Cdc42ep4;Cdkn1a;Cfp;Chn2;Clta;Coro1a;Cox5b;Cpt1a;Csf1r;Cysltr1;Dapk1;Def6;Deptor;Dok3;Ehd4;Eif4e2;Elmo2;Emb;Fam105a;Fam129b;Fam196a;Fam46a;Fam69a;Fgd2;Fmnl1;Fosl2;Gcnt2;Ggh;Ggta1;Gm2a;Gpr141;Gpr160;Gpr183…
19	factorbook__PU1	5.18	0.0727	Bcl11a; Irf4; Spi1; Spib	88	2141	Acvrl1;Adam15;Aif1;Akna;Anxa2;Ap1s2;Aplp2;Arhgap31;Asap1;Avpi1;Bhlhe40;Bnip2;Ccdc86;Cdc42;Cdc42ep3;Cdc42ep4;Cfp;Chn2;Clta;Csf1r;Cysltr1;Def6;Deptor;Dock1;Dok3;Eif4e2;Elmo2;Emb;Fam105a;Fam69a;Fgd2;Fmnl1;Fosl2;Gars;Gcnt2;Gm2a;Gpr141;Gpr160;Gpr183;Hexa;Hfe;Hk2;Ifngr1;Ifngr2;Il6ra;Itgb1;Itgb7;Itpripl1;Junb;Lmo1;Lrrc25;Mboat1;Met;Msn;Mtmr2;Myl6;Myo1f;Nav1;Ncf2;Nfkb1;Ngfr;Nr4a1;Nuak2;Ostf1;Pak1;Pdlim7;…
20	taipale__SPI1_full_AAAAAGCGGAAGTN_repr	5.13	0.0723	Spi1; Spib; Spic	151	4868	Acer3;Actg1;Actr2;Add3;Aif1;Anxa5;Ap1s2;Arhgap26;Arhgap31;Arpc2;Arrb2;Asap1;Atf3;Atp6v1b2;Batf3;Bhlhe40;Bnip2;Capza2;Ccdc102a;Cd101;Cd14;Cd300a;Cd34;Cdc42ep3;Cfp;Chn2;Ckb;Commd8;Coro1a;Cotl1;Cox5b;Cryl1;Cysltr1;Depdc7;Dok3;Dusp3;Ece1;Ehd4;Eif4e2;Elmo2;Emb;Eps8;F630028O10Rik;Fam105a;Fam129a;Fam129b;Fam196a;Fam69a;Fgd2;Fmnl1;Fosl2;Gcnt2;Ggh;Ggta1;Glipr1;Gm2a;Gm9790;Gpr141;Gpr160;Gpr183;Hexa;Higd1a;…
21	transfac_pro__M07089	5.08	0.0718	Erg; Ets1; Fli1	105	3330	Actg1;Actr2;Actr3;Acvrl1;Adam15;Aif1;Aldh16a1;Anxa2;Aplp2;Apobr;Arhgap31;Arrb2;Asap1;Bhlhe40;Bola2;Casp8;Ccdc102a;Cct8;Cd34;Cd48;Cdc42;Cdc42ep3;Coro1a;Cox5b;Cysltr1;Dapk1;Def6;Ece1;Egr1;Ehd4;Elmo2;F630028O10Rik;Fam109b;Fam129b;Fam196a;Fam69a;Fam96a;Flna;Fmnl1;Fosl2;Frmd8;Galnt10;H2-DMa;Hexa;Hivep2;Il3ra;Junb;Klf10;Lasp1;Ldha;Lfng;Lgals3;Limd2;Lmo1;Lrp1;Lrrc25;Lrrc8a;Ltbr;Marcksl1;Met;Msn;Mtmr2;Na…
22	transfac_pro__M01876	5.06	0.0717	Gabpb1	59	1334	Actr2;Acvrl1;Adam15;Arrb2;Asap1;Bola2;Cd34;Cdc42;Cdc42ep3;Cfl1;Coro1a;Cox5b;Cysltr1;Dapk1;Dok3;Dpysl2;Egr1;Eif4e2;Fam196a;Fam69a;Fam96a;Fmnl1;Fosl2;Hivep2;Il13ra1;Itgb7;Klf10;Lfng;Limd2;Lrp1;Lrrc25;Lrrc8a;Mtmr2;Nav1;Nfix;Nfkb1;Ngfr;Nr4a1;Olfm1;Ostf1;Pfn1;Plxnd1;Ppp4c;Psmd13;Ptpn12;Rarg;Sema4a;Snx1;Stk10;Tbkbp1;Tgfbi;Tiam1;Tnfrsf1a;Tpm3;Trps1;Unc119;Zbtb32;Zbtb46;Zbtb7b
23	cisbp__M6119	5.05	0.0716	Spi1	107	2902	Actg1;Actr2;Acvrl1;Adap1;Add3;Aif1;Akna;Ap1s2;Aplp2;Arhgef40;Arpc2;Arrb2;Asap1;Avpi1;Capza2;Ccdc102a;Ccdc86;Cd14;Cd300a;Cd34;Cdc42ep4;Cdkn1a;Cfp;Chn2;Ckb;Coro1a;Cpt1a;Cysltr1;Dok3;Ehd4;Elmo2;F630028O10Rik;Fam105a;Fam129b;Fam196a;Fam69a;Fgd2;Fmnl1;Fosl2;Gcnt2;Ggh;Glipr1;Gm2a;Gpr141;Gpr160;Hck;Hfe;Il13ra1;Itgb1;Junb;L1cam;Lasp1;Lmo1;Lrrc25;March1;Marcksl1;Mboat1;Met;Msn;Mtmr2;Myo1f;Nav1;Nfe2;Nfkb1;…
24	hocomoco__ETV1_HUMAN.H10MO.B	4.98	0.0711	Etv1; Fli1	101	2880	Actg1;Actr2;Actr3;Acvrl1;Adam15;Adap1;Add3;Aif1;Akna;Ap1s2;Arhgap31;Arrb2;Asap1;Ccdc102a;Cct8;Cd34;Cdc42;Cdc42ep3;Cfl1;Coro1a;Cox5b;Csf1r;Cysltr1;Dapk1;Def6;Dock1;Dpysl2;Ece1;Egr1;Eif4e2;Elmo2;Fam105a;Fam129b;Flna;Fmnl1;Fosl2;Frmd8;Gm2a;Hint1;Hivep2;Ier2;Il13ra1;Il3ra;Itgb7;Junb;Klf10;Lasp1;Ldha;Lfng;Limd2;Lrrc25;Lrrc58;Lrrfip2;Ltbr;Lyl1;Met;Mtmr2;Myo1g;Nav1;Nfe2;Nfix;Nfkb1;Ngfr;Nr4a1;Olfm1;Orai1…
25	transfac_pro__M00339	4.89	0.0703	Ets1	140	4359	Abca9;Acss1;Actg1;Actr2;Acvrl1;Adam15;Add3;Adora2b;Aif1;Akna;Aldh9a1;Angptl2;Anxa2;Arhgap31;Arrb2;Asap1;Atf3;Bak1;Batf3;Capn2;Capza2;Casp8;Ccdc102a;Cct8;Cd101;Cd300a;Cd34;Cdc42;Cdc42ep3;Cdc42ep4;Cdkn1a;Cfp;Chn2;Commd8;Coro1a;Cox5b;Cpt1a;Csf1r;Ctf2;Cysltr1;Def6;Dok3;Ece1;Egr1;Ehd4;Elmo2;Fam118b;Fam129b;Fam196a;Fgd2;Flna;Fmnl1;Fosl2;Frmd8;Fxyd5;Galnt10;Gcnt2;Gpr141;Hexa;Hivep2;Il13ra1;Il3ra;Itga1;I…
26	cisbp__M2277	4.89	0.0703	Erg; Ets1; Fli1	104	3250	Actg1;Actr2;Actr3;Adam15;Aif1;Aldh16a1;Angptl2;Anxa2;Aplp2;Apobr;Arhgap31;Arrb2;Asap1;Bhlhe40;Bola2;Casp8;Ccdc102a;Cct8;Cd34;Cdc42;Cdc42ep3;Coro1a;Cox5b;Cysltr1;Dapk1;Def6;Ece1;Egr1;Ehd4;Elmo2;F630028O10Rik;Fam109b;Fam129b;Fam196a;Fam69a;Fam96a;Flna;Fmnl1;Fosl2;Frmd8;Galnt10;H2-DMa;Hexa;Hfe;Hivep2;Il3ra;Junb;Klf10;Lasp1;Ldha;Lfng;Lgals3;Limd2;Lmo1;Lrp1;Lrrc25;Lrrc8a;Ltbr;Marcksl1;Met;Msn;Mtmr2;Na…
27	transfac_pro__M01204	4.87	0.0702	Spib; Spic	78	1779	Acer3;Actr2;Adap1;Add3;Akna;Anxa2;Ap1s2;Arrb2;Asap1;Atf3;Batf3;Bnip2;Capza2;Ccdc102a;Cd101;Cd14;Cd34;Cdc42ep3;Cfp;Chn2;Coro1a;Cysltr1;Depdc7;Ece1;Ehd4;F630028O10Rik;Fam105a;Fam69a;Fgd2;Glipr1;Gpr141;Gpr183;Hck;Hk2;Il13ra1;Itgb1;L1cam;Lasp1;Lyl1;Marcksl1;Mboat1;Met;Mrpl42;Mtch2;Mtus1;Myadm;Myo1f;Ncf2;Nfkb1;Nr4a1;Nuak2;Ostf1;Pak1;Plbd1;Pqlc1;Prkar2a;Pter;Ptpro;Rab3il1;Ralb;Rasgrp4;Rin3;Sestd1;Slc16…
28	transfac_pro__M07382	4.87	0.0701	Fli1	81	2211	Actg1;Acvrl1;Adam15;Angptl2;Arhgap31;Arrb2;Asap1;Bak1;Batf3;Bhlhe40;Bnip2;Bola2;Capza2;Ccdc102a;Cdc42;Cdc42ep3;Cdc42ep4;Coro1a;Csf1r;Cysltr1;Dapk1;Ece1;Egr1;Ehd4;Elmo2;Fam129b;Fam96a;Fkbp1a;Fmnl1;Fosl2;Galnt10;Gcnt2;Ggta1;Gm9790;Higd1a;Hivep2;Hspa8;Ier2;Junb;Lasp1;Lfng;Lrp1;Lrrc25;Lrrc8a;Ltbr;Napsa;Nav1;Nfe2;Nfix;Ngfr;Nr4a1;Olfm1;Pdlim7;Pfn1;Plbd1;Plxnd1;Ppp1ca;Ppp4c;Psmd13;Ptpn12;Rab31;Ralb;Rin3…
29	cisbp__M4475	4.87	0.0701	Bcl11a; Spi1	84	2116	Actr2;Acvrl1;Adam15;Add3;Akna;Angptl2;Anxa2;Aplp2;Arhgap31;Arpc2;Asap1;Avpi1;Bnip2;Capza2;Ccdc102a;Ccdc86;Cdc42;Cdc42ep3;Cdc42ep4;Cdkn1a;Cfp;Chn2;Coro1a;Csf1r;Cysltr1;Deptor;Ehd4;Elmo2;Emb;Fam105a;Fam69a;Fgd2;Fmnl1;Fosl2;Gars;Gcnt2;Gm2a;Gpr141;Gpr160;Gpr183;Hck;Hfe;Hk2;Ier2;Il3ra;Il6ra;Itgb1;Itgb7;Junb;Lmo1;Lrrc25;Mboat1;Met;Msn;Nav1;Nfkb1;Ngfr;Nr4a1;Nuak2;Ostf1;Pak1;Pdlim7;Plxnd1;Prkar2a;Pros1;P…
30	hocomoco__FLI1_HUMAN.H10MO.A	4.86	0.0701	Fli1	139	4274	Actg1;Actr2;Actr3;Acvrl1;Adam15;Add3;Aif1;Aldh16a1;Angptl2;Ap1s2;Apobr;Arhgap31;Arpc2;Arrb2;Asap1;Bhlhe40;Bnip2;Bola2;Capn2;Casp8;Ccdc102a;Cct8;Cd34;Cdc42;Cdc42ep3;Cdc42ep4;Chn2;Commd8;Coro1a;Cox5b;Csf1r;Ctf2;Cysltr1;Dapk1;Def6;Dock1;Dok3;Dusp3;Ece1;Egr1;Ehd4;Eif4e2;Elmo2;F630028O10Rik;Fam109b;Fam129b;Fam196a;Fam69a;Fam96a;Flna;Fmnl1;Fosl2;Frmd8;Fxyd5;Galnt10;Gm9790;Gpr141;H2-DMa;Hexa;Higd1a;Hive…
31	transfac_pro__M07088	4.83	0.0698	Erg; Ets1	42	826	Actr2;Actr3;Acvrl1;Adam15;Arhgap31;Arrb2;Asap1;Bhlhe40;Cdc42ep3;Coro1a;Cysltr1;Egr1;Fam69a;Fam96a;Fmnl1;Fosl2;Hivep2;Itgb7;Junb;Klf10;Limd2;Lrp1;Lrrc25;Marcksl1;Nav1;Olfm1;Plxnd1;Rab31;Rab3il1;Ralb;Rin3;Sema4a;Slc16a6;Snx1;Stk10;Tbkbp1;Tiam1;Tnfrsf1a;Tpm3;Zbtb32;Zbtb46;Zbtb7b
32	cisbp__M4489	4.76	0.0692	Bcl11a; Spi1; Spib	66	1558	Acvrl1;Adam15;Add3;Aif1;Akna;Anxa2;Aplp2;Arhgap31;Asap1;Avpi1;Bhlhe40;Bnip2;Ccdc86;Cdc42ep3;Cdc42ep4;Cfp;Chn2;Csf1r;Cysltr1;Deptor;Dok3;Eif4e2;Elmo2;Fam105a;Fam69a;Fgd2;Fmnl1;Fosl2;Gars;Gm2a;Gpr141;Gpr160;Gpr183;Hfe;Hk2;Il6ra;Itgb1;Itgb7;Mboat1;Mtmr2;Myl6;Nav1;Nfkb1;Nr4a1;Nuak2;Ostf1;Pak1;Pdlim7;Plxnd1;Prkar2a;Pros1;Ptpn12;Ptpro;Rab31;Rab3il1;S100a10;Sema4a;Sgk1;Sord;Stom;Stxbp6;Tbxas1;Tor1a;Trps…
33	transfac_pro__M04711	4.71	0.0688	Spi1	139	4519	0610040J01Rik;9130008F23Rik;Actg1;Actr2;Actr3;Acvrl1;Add3;Aif1;Aldh9a1;Angptl2;Ap1s2;Aplp2;Apobr;Arpc5;Arrb2;Asap1;Bak1;Bnip2;Capn2;Capza2;Ccdc102a;Cd14;Cd34;Cdc42;Cdc42ep3;Cdc42ep4;Chn2;Ckb;Coro1a;Cox5b;Cryl1;Csrp2;Ctf2;Cysltr1;Dapk1;Depdc7;Deptor;Dock1;Dok3;Ece1;Egr1;Elmo2;Emb;Fam105a;Fam129a;Fam129b;Fam69a;Fam96a;Fgd2;Flna;Fmnl1;Fosl2;Gcnt2;Gm2a;Gm9790;Gpr141;Higd1a;Hivep2;Hk2;Ifngr1;Il3ra;Itp…
34	cisbp__M6222	4.65	0.0684	Etv4	151	4809	Acer3;Actg1;Actr2;Actr3;Acvrl1;Adam15;Adora2b;Aif1;Akna;Angptl2;Anxa2;Ap1s2;Arhgap31;Arrb2;Asap1;Atf3;Bak1;Batf3;Bhlhe40;Bnip2;Capn2;Capza2;Ccdc102a;Cd101;Cd14;Cd34;Cdc42;Cdc42ep3;Cdc42ep4;Cdkn1a;Chn2;Clic1;Commd8;Coro1a;Cox5b;Csf1r;Ctf2;Cysltr1;Dapk1;Def6;Deptor;Dpysl2;Dusp3;Ece1;Egr1;Ehd4;Elmo2;F630028O10Rik;Fam105a;Fam109b;Fam129b;Fam196a;Fam96a;Fkbp1b;Fmnl1;Fosl2;Frmd8;Galnt10;Gcnt2;Ggta1;Gm9…
35	elemento__CACTTCC	4.64	0.0683		59	1402	Actg1;Actr3;Adam15;Aldh16a1;Anxa2;Aplp2;Arrb2;Asap1;Bola2;Cfp;Chn2;Cysltr1;Dok3;Egr1;Elmo2;Fam96a;Flna;Fmnl1;Itga1;Junb;L1cam;Lasp1;Lgals3;Limd2;Lrrc25;Lrrc8a;Msn;Mtmr2;Nav1;Nfix;Ngfr;Nostrin;Nr4a1;Nuak2;Olfm1;Ostf1;Pdlim7;Pfn1;Plbd1;Ppp4c;Prkar2a;Pros1;Psmd13;Ptpn12;Rab31;Ralb;Rin3;Rnf144b;S100a10;Sema4a;Sh3bp1;Snx1;Stbd1;Stk10;Tbkbp1;Ubash3b;Unc119;Zbtb32;Zbtb7b
36	jaspar__MA0493.1	4.62	0.0681	Klf1	110	3245	9130008F23Rik;Abca9;Acss1;Actg1;Actr3;Acvrl1;Add3;Adora2b;Aif1;Anxa2;Arhgap26;Arhgap31;Arpc2;Atf3;Bak1;Bhlhe40;Ccdc102a;Cct8;Cd34;Cdc42ep3;Cdc42ep4;Cdkn1a;Chn2;Cox5b;Cpt1a;Csrp2;Cysltr1;Dapk1;Dpysl2;Dram1;Ece1;Egr1;Elmo2;Fam129b;Fam69a;Flna;Fmnl1;Gars;Gcnt2;Gm9790;Hck;Higd1a;Hint1;Hivep2;Hk2;Ier2;Il6ra;Itgb7;Junb;L1cam;Lasp1;Ldha;Lgals3;Lmo1;Lrrc25;Lrrc58;Lrrc8a;Lrrfip2;Msn;Mtmr2;Myadm;Myo1g;Nfe2…
37	homer__ACAGGATGTGGT_ETS_RUNX	4.58	0.0678	Runx1	146	4632	Acot9;Actg1;Actr3;Add3;Adora2b;Aif1;Angptl2;Anxa2;Arhgap31;Arrb2;Asap1;Atf3;Bhlhe40;Bnip2;Bola2;Ccdc102a;Cct8;Cd101;Cdc42ep3;Cdkn1a;Chn2;Clic1;Clta;Commd8;Coro1a;Cotl1;Cpt1a;Csf2ra;Csrp2;Cst7;Cx3cr1;Cysltr1;Dapk1;Def6;Dock1;Dok3;Ece1;Egr1;Ehd4;Eif4a1;Elmo2;Emb;F630028O10Rik;Fam105a;Fam109b;Fam129a;Fam129b;Fam196a;Fam96a;Fgd2;Fkbp1a;Flna;Fmnl1;Frmd8;Fxyd5;Gcnt2;Ggta1;Gm9790;Gmfg;Gpr141;Gpr183;Hexa…
38	cisbp__M0686	4.56	0.0676	Spi1	132	3969	Actr2;Actr3;Acvrl1;Adora2b;Akna;Anxa2;Apobr;Arpc2;Arrb2;Asap1;Atf3;Bhlhe40;Bnip2;Capn2;Capza2;Casp8;Ccdc102a;Cd101;Cd34;Cdc42;Cdc42ep3;Cdc42ep4;Cfp;Chn2;Commd8;Cox5b;Csf1r;Csrp2;Cysltr1;Deptor;Dok3;Dusp3;Ece1;Egr1;Ehd4;Elmo2;F630028O10Rik;Fam105a;Fam129b;Fam196a;Fam46a;Fam69a;Fam96a;Fgd2;Fkbp1a;Flna;Fmnl1;Fosl2;Gm2a;Hck;Hexa;Hivep2;Ier2;Ifngr2;Junb;Klf10;Lasp1;Lfng;Lgals3;Limd2;Lmo1;Lrp1;Lrrc25;L…
39	homer__ACAGGAAGTG_ETS1	4.55	0.0676	Erf; Erg; Ets1; Ets2; Etv2; Fev; Fli1; Gabpa	68	1689	Actg1;Actr2;Adam15;Akna;Aldh16a1;Angptl2;Anxa2;Arhgap31;Arrb2;Asap1;Bhlhe40;Bola2;Cdc42ep3;Coro1a;Cox5b;Ctf2;Cysltr1;Dapk1;Ece1;Egr1;Ehd4;Elmo2;F630028O10Rik;Fam129b;Fam196a;Fam69a;Fam96a;Fmnl1;Fosl2;Galnt10;H2-DMa;Il3ra;Junb;Lasp1;Lgals3;Limd2;Lrp1;Lrrc25;Lrrc8a;Ms4a6b;Mtmr2;Nav1;Ostf1;Pdlim7;Pfn1;Plec;Plxnd1;Ppp4c;Prelid1;Prkar2a;Psmd13;Rab31;Rab3il1;Ralb;Rin3;Rnf144b;Sema4a;Slc16a6;Snx1;Snx3;S…
40	cisbp__M2276	4.53	0.0674	Erg; Ets1	101	2931	Actg1;Actr2;Actr3;Acvrl1;Adam15;Aif1;Anxa2;Aplp2;Arhgap31;Arrb2;Asap1;Bhlhe40;Cct8;Cd14;Cd34;Cdc42;Cdc42ep3;Clic1;Commd8;Coro1a;Cox5b;Cx3cr1;Cysltr1;Dapk1;Def6;Ece1;Egr1;Ehd4;Elmo2;F630028O10Rik;Fam109b;Fam129b;Fam196a;Fam69a;Fam96a;Flna;Fmnl1;Fosl2;Frmd8;Galnt10;H2-DMa;Hfe;Hivep2;Il13ra1;Il3ra;Itga1;Itgb7;Junb;Klf10;Lasp1;Ldha;Lfng;Lgals3;Limd2;Lmo1;Lrp1;Lrrc25;Lrrc8a;Marcksl1;Msn;Mtch2;Mtmr2;Na…
41	transfac_pro__M02278	4.49	0.067	Spi1	107	3202	Actr3;Acvrl1;Adam15;Add3;Aif1;Anxa2;Ap1s2;Aplp2;Arhgap31;Arrb2;Asap1;Atf3;Batf3;Bhlhe40;Capza2;Ccdc102a;Cd101;Cd48;Cdc42;Cdc42ep3;Cdc42ep4;Cox5b;Csf1r;Cysltr1;Depdc7;Dok3;Ece1;Egr1;Ehd4;Elmo2;F630028O10Rik;Fam105a;Fam118b;Fam129a;Fam129b;Fam196a;Fam96a;Fmnl1;Fosl2;Galnt10;Gm9790;Gpr141;Hexa;Higd1a;Hivep2;Ier2;Il3ra;Junb;Lasp1;Lfng;Lgals3;Limd2;Lmo1;Lrp1;Lrrc25;Lrrc58;Lrrc8a;Mboat1;Met;Msn;Mtch2;M…
42	flyfactorsurvey__CG32830_SANGER_10_FBgn0052830	4.47	0.0669		64	1572	Actg1;Actr3;Acvrl1;Adam15;Add3;Arl4c;Arrb2;Asap1;Avpi1;Bola2;Cdc42;Cdc42ep3;Cdc42ep4;Cysltr1;Depdc7;Dok3;Egr1;Ehd4;Elmo2;Fam129b;Fam96a;Fkbp1a;Fmnl1;Galnt10;Gpr141;Hivep2;Itga1;Itgb7;Junb;Lasp1;Lgals3;Lmo1;Lrrc25;Ltbr;Mtmr2;Myo1f;Nav1;Nfix;Ngfr;Nr4a1;Nuak2;Olfm1;Pdlim7;Ppp1ca;Ppp4c;Ptpn12;Rab31;Ralb;Rasgrp4;Rin3;Rnf144b;Sema4a;Snx1;Snx10;Stk10;Tbkbp1;Tiam1;Tnfrsf1a;Tpm3;Ttc7;Ubash3b;Unc119;Zbtb32…
43	cisbp__M4890	4.46	0.0668	Klf12; Klf3; Klf6; Klf8	105	3128	9130008F23Rik;Abca9;Acer3;Acss1;Actr3;Adora2b;Aldh16a1;Angptl2;Anxa2;Arhgap26;Atf3;Cct8;Cdc42ep3;Cdc42ep4;Cdkn1a;Cox5b;Cox6b2;Cpt1a;Csrp2;Cysltr1;Dapk1;Dpysl2;Dram1;Elmo2;Fam129b;Fam69a;Flna;Fmnl1;Gcnt2;Gm9790;Hck;Higd1a;Hint1;Hivep2;Hk2;Idh1;Ier2;Ifngr2;Junb;Klf10;L1cam;Lasp1;Ldha;Lfng;Lrrc25;Lrrc58;Lrrfip2;Msn;Mtmr2;Mtus1;Myadm;Nfe2;Nfix;Ngfr;Nr4a1;Nuak2;Olfm1;Orai1;Pbx3;Pdlim5;Pdlim7;Plec;Plp2…
44	hocomoco__ETV4_HUMAN.H10MO.B	4.44	0.0666	Etv4	147	4720	Actg1;Actr2;Actr3;Acvrl1;Adam15;Adora2b;Aif1;Akna;Angptl2;Anxa2;Ap1s2;Arhgap31;Arrb2;Asap1;Atf3;Bak1;Batf3;Bhlhe40;Capn2;Capza2;Card9;Ccdc102a;Cd101;Cd14;Cd34;Cdc42;Cdc42ep3;Cdc42ep4;Cdkn1a;Chn2;Clic1;Commd8;Coro1a;Cox5b;Csf1r;Cysltr1;Dapk1;Def6;Deptor;Dpysl2;Dusp3;Ece1;Egr1;Ehd4;Elmo2;F630028O10Rik;Fam105a;Fam109b;Fam129b;Fam196a;Fam96a;Fkbp1b;Fmnl1;Fosl2;Frmd8;Galnt10;Gcnt2;Ggta1;Gm9790;Hexa;Hi…
45	transfac_pro__M08881	4.38	0.0661	Erf; Erg; Ets1; Ets2; Etv2; Fev; Fli1; Gabpa	73	1752	Actg1;Actr2;Acvrl1;Adam15;Ap1s2;Aplp2;Arhgap31;Arrb2;Asap1;Batf3;Bhlhe40;Cd101;Cdc42ep3;Cdc42ep4;Coro1a;Cox5b;Csf1r;Cysltr1;Ece1;Egr1;Ehd4;Fam129b;Fam196a;Fam96a;Fmnl1;Fosl2;Galnt10;Gcnt2;Hexa;Hivep2;Junb;Klf10;Lasp1;Lfng;Lgals3;Lrp1;Lrrc25;Lrrc58;Lrrc8a;Msn;Mtch2;Mtmr2;Napsa;Nav1;Nfix;Ngfr;Nr4a1;Nuak2;Olfm1;Orai1;Pfn1;Plec;Plxnd1;Ppp4c;Prkar2a;Rab3il1;Ralb;Rasgrp4;S100a11;Scarb1;Sema4a;Slc16a6;S…
46	cisbp__M2390	4.37	0.0661	Ehf	134	4315	Acss1;Actg1;Actr2;Acvrl1;Adam15;Add3;Aif1;Angptl2;Anxa2;Ap1s2;Apbb1;Arl4c;Batf3;Bhlhe40;Capn2;Capza2;Ccdc102a;Cct8;Cd34;Cdc42;Cdc42ep3;Cdc42ep4;Cdkn1a;Chn2;Clic1;Coro1a;Cpt1a;Ctf2;Cysltr1;Dapk1;Def6;Depdc7;Dusp3;Ece1;Egr1;Ehd4;Elmo2;Fam105a;Fam129b;Fam196a;Fam69a;Fam96a;Fmnl1;Fosl2;Frmd8;Galnt10;Gm9790;Gpr141;Higd1a;Hivep2;Hk2;Il13ra1;Il3ra;Il6ra;Itga1;Itgb7;Junb;Klf10;Lasp1;Ldha;Lfng;Lgals3;Limd…
47	flyfactorsurvey__CG9895_SOLEXA_5_FBgn0034810	4.34	0.0658	Klf3; Klf6; Klf8; Klf12	114	3452	9130008F23Rik;Abca9;Acer3;Acss1;Actr3;Add3;Adora2b;Aif1;Aldh16a1;Anxa2;Arhgap26;Arpc2;Atf3;Atp6v1b2;Cct8;Cdc42;Cdc42ep3;Cdc42ep4;Cdkn1a;Chn2;Cox5b;Cox6b2;Cpt1a;Csrp2;Cysltr1;Dapk1;Deptor;Dock1;Dpysl2;Dram1;Elmo2;Fam129b;Fam69a;Flna;Fmnl1;Gcnt2;Gm9790;Hck;Higd1a;Hint1;Hivep2;Hk2;Idh1;Ier2;Ifngr2;Junb;Klf10;L1cam;Lasp1;Ldha;Lfng;Lmo1;Lrrc25;Lrrc58;Lrrfip2;Msn;Mtmr2;Mtus1;Myadm;Nfe2;Nfix;Ngfr;Nr4a1;…
48	cisbp__M2294	4.34	0.0658	Klf1	118	3638	9130008F23Rik;Abca9;Acss1;Actg1;Actr3;Acvrl1;Add3;Adora2b;Aif1;Anxa2;Arhgap26;Arhgap31;Arpc2;Atf3;Bak1;Bhlhe40;Ccdc102a;Cct8;Cd34;Cdc42ep3;Cdc42ep4;Cdkn1a;Chn2;Clic1;Coro1a;Cox5b;Cpt1a;Csrp2;Cysltr1;Dapk1;Dock1;Dpysl2;Dram1;Ece1;Egr1;Elmo2;Fam129b;Fam69a;Flna;Fmnl1;Gars;Gcnt2;Gm9790;Hck;Higd1a;Hint1;Hivep2;Hk2;Ier2;Il6ra;Itgb7;Junb;L1cam;Lasp1;Ldha;Lgals3;Lmo1;Lrrc25;Lrrc58;Lrrc8a;Lrrfip2;Msn;Mtm…
49	homer__NTGGGTGTGGCC_EKLF	4.29	0.0654	Klf1	120	3292	9130008F23Rik;Abca9;Acss1;Actr2;Actr3;Acvrl1;Add3;Adora2b;Aif1;Akna;Anxa2;Arhgap26;Arhgap31;Arpc2;Atf3;Bak1;Bhlhe40;Ccdc102a;Cct8;Cd34;Cdc42ep3;Cdc42ep4;Chn2;Coro1a;Cox5b;Cpt1a;Cysltr1;Dapk1;Deptor;Dock1;Dpysl2;Dram1;Ece1;Egr1;Eps8;Fam129b;Fam196a;Fam69a;Flna;Fmnl1;Gcnt2;Gm9790;Hck;Higd1a;Hivep2;Hk2;Ier2;Il6ra;Itgb1;Itpripl1;Junb;L1cam;Lasp1;Ldha;Lgals3;Lmo1;Lrrc25;Lrrc58;Lrrfip2;Msn;Mtmr2;Myadm;…
50	cisbp__M4631	4.28	0.0653	Spi1	133	4006	0610040J01Rik;Actg1;Actr2;Acvrl1;Adap1;Add3;Aif1;Akna;Ap1s2;Aplp2;Apobr;Arhgap31;Arhgef40;Arrb2;Asap1;Avpi1;Bhlhe40;Bnip2;Capza2;Card9;Ccdc102a;Cd300a;Cd34;Cdc42;Cdc42ep3;Cdc42ep4;Cdkn1a;Cfp;Chn2;Ckb;Coro1a;Cox5b;Cpt1a;Ctf2;Cx3cr1;Cysltr1;Dapk1;Depdc7;Dok3;Ehd4;Elmo2;Emb;F630028O10Rik;Fam105a;Fam129b;Fam196a;Fam69a;Fgd2;Flna;Fmnl1;Fosl2;Gcnt2;Ggh;Gm2a;Gpr141;Gpr160;Gpr183;H2-DMa;Hexa;Ifngr1;Il13r…
Showing 1 to 50 of 50 entriesPrevious1Next

## Sheet: Clust4
Cluster 4 size: 145
	motif	NES	AUC	TF_direct	nEnrGenes	rankAtMax	enrichedGenes
1	jaspar__MA0541.1	10	0.155		40	2636	Anapc11;Atad5;Bard1;Brca1;Ccnd2;Dnajc9;Exo1;Fignl1;Foxm1;Hat1;Heatr5a;Hist1h2bb;Hist1h2bn;Hist1h4a;Hist1h4i;Hist2h4;Hmga1;Jak2;Kcnn4;Lrrc8c;Mis12;Mnd1;Nin;Nop58;Pkmyt1;Qser1;Rad51ap1;Rbbp4;Rbl1;Rfc3;Rpa3;Srsf7;Suv39h1;Taf15;Uba2;Ung;Wdr76;Xpo1;Zfp367;Zfp36l2
2	cisbp__M2334	9.82	0.152		45	3676	Anapc11;Atad5;Atp10a;Bard1;Brca1;Ccnd2;Dnajc9;Exo1;Fignl1;Foxm1;Hat1;Heatr5a;Hist1h2bb;Hist1h2bn;Hist1h4a;Hist1h4i;Hist2h4;Hmga1;Jak2;Kcnn4;Lrrc8c;Luzp1;Mis12;Mnd1;Nin;Nop58;Pkmyt1;Pold3;Qser1;Rad51ap1;Rbbp4;Rbl1;Rfc3;Rpa3;Srsf7;Ssbp2;Suv39h1;Taf15;Uba2;Ung;Wdr76;Xkr5;Xpo1;Zfp367;Zfp36l2
3	homer__VDTTTCCCGCCA_E2F7	8.77	0.139	E2f7	31	1253	Atad5;Bard1;Brca1;Ccnd2;Dek;Dnajc9;Fignl1;Hat1;Hist1h2bn;Hist1h4a;Hist1h4i;Hist2h4;Hmga1;Jak2;Luzp1;Mis12;Nop58;Pold3;Qser1;Rbbp4;Rbl1;Rfc3;Srsf7;Ssbp2;Taf15;Ung;Wdr76;Xpo1;Zdhhc15;Zfp367;Zfp36l2
4	homer__CWGGCGGGAA_E2F1	8.76	0.139	E2f1	37	2903	Anapc11;Atp10a;Bard1;Brca1;Ccnd2;Dek;Dnajc9;Fignl1;Gpr149;Hat1;Hist1h4a;Hist1h4i;Hist2h4;Hmga1;Jak2;Luzp1;Mis12;Nop58;Nudcd2;Pkmyt1;Pold3;Psmb7;Qser1;Rbbp4;Rbl1;Rfc3;Srsf7;Ssbp2;Taf15;Tmem107;Tsen34;Uck2;Wdr76;Xpo1;Zdhhc15;Zfp367;Zfp36l2
5	cisbp__M4711	8.75	0.138		36	2804	Atad5;Bard1;Brca1;Ccnd2;Dek;Dnajc9;Fignl1;Foxm1;Hat1;Hist1h2bn;Hist1h4a;Hist1h4h;Hmga1;Jak2;Kcnn4;Luzp1;Mis12;Pkmyt1;Pold3;Qser1;Rad51ap1;Rbbp4;Rbl1;Rfc3;Rpa3;Srsf7;Ssbp2;Suv39h1;Taf15;Ung;Vps35;Wdr76;Xkr5;Xpo1;Zfp367;Zfp36l2
6	homer__GGCGGGAAAH_E2F4	7.85	0.127	E2f4	51	3939	Aaas;Arl6ip6;Atad5;Atp10a;Bard1;Brca1;Ccnd2;Ccnd3;Ctnna1;Dek;Dnajc9;Fignl1;Foxm1;Gpr149;Hat1;Hist1h2bb;Hist1h2bn;Hist1h3a;Hist1h4a;Hist1h4h;Hist1h4i;Hist2h4;Hmga1;Jak2;Kcnn4;Lrrc8c;Luzp1;Mis12;Nin;Nop58;Nuf2;Pold3;Psmb7;Qser1;Rad51ap1;Rbl1;Rfc3;Rpa3;Srsf7;Ssbp2;Taf15;Taf6;Tsen34;Ung;Upk1b;Wdr12;Wdr76;Xkr5;Xpo1;Zfp367;Zfp36l2
7	homer__TTCGCGCGAAAA_E2F	7.74	0.125		44	3924	Arl6ip6;Atad5;Atp10a;Bard1;C1rl;Ccnd2;Ccnd3;Ctnna1;Dnajc9;Hat1;Hist1h2bb;Hist1h2bn;Hist1h4a;Hist1h4h;Hist1h4i;Hmga1;Jak2;Kcnn4;Luzp1;Mis12;Nop58;Pkmyt1;Pold3;Psmb7;Ptger4;Qser1;Rad51ap1;Rasa4;Rbbp4;Rbl1;Rfc3;Rpa3;Rpp30;Srsf7;Suv39h1;Taf15;Tmem107;Uck2;Ung;Wdr12;Wdr76;Xpo1;Zfp367;Zfp36l2
8	transfac_pro__M00940	7.39	0.121	E2f3; Evx1; Evx2	41	3099	Arl6ip6;Atad5;Atp10a;Bard1;Brca1;Ccnd2;Ctnna1;Dek;Dnajc9;Foxm1;Hat1;Hist1h2bb;Hist1h2bn;Hist1h4a;Hist1h4m;Hist2h4;Hmga1;Jak2;Kcnn4;Lrrc8c;Luzp1;Mis12;Pkmyt1;Pold3;Psmb7;Qser1;Rbbp4;Rbl1;Rfc3;Rpa3;Smc5;Srsf7;Ssbp2;Taf6;Uck2;Ung;Wdr12;Wdr76;Xkr5;Xpo1;Zfp367
9	cisbp__M4598	7.33	0.12	E2f4; E2f6	42	3942	Aaas;Anapc11;Atad5;Atp10a;Brca1;Ccnd2;Chtf18;Csrp1;Ctnna1;Dnajc9;Eri1;Fignl1;Foxm1;Hist1h2bb;Hist1h4a;Hmga1;Jak2;Mis12;Mnd1;Nop58;Nuf2;Pold3;Psmb7;Qser1;Rad54l;Rbbp4;Rbl1;Rfc3;Rpp30;Srsf7;Ssbp2;Taf15;Taf6;Tagap;Tmem107;Tsen34;Ung;Wdr12;Wdr76;Xpo1;Zfp367;Zfp36l2
10	cisbp__M4537	7.19	0.118	E2f4; E2f6	36	2804	Anapc11;Atad5;Atp10a;Brca1;Ccnd2;Chtf18;Dek;Dnajc9;Eri1;Fignl1;Foxm1;Hist1h2bb;Hist1h4a;Hmga1;Jak2;Mis12;Nin;Nuf2;Pold3;Qser1;Rad54l;Rbbp4;Rbl1;Rfc3;Rpp30;Ssbp2;Taf15;Taf6;Tagap;Tsen34;Ung;Wdr12;Wdr76;Xpo1;Zfp367;Zfp36l2
11	transfac_pro__M00739	7.1	0.117	Tfdp2	55	4799	Aaas;Arl6ip6;Atad5;Atp10a;Bard1;Brca1;Ccdc77;Ccnd2;Cetn3;Ctnna1;Dek;Dnajc9;Exo1;Fignl1;Foxm1;Gpr149;Hat1;Hist1h2bn;Hist1h4a;Hist1h4h;Hist1h4i;Hmga1;Jak2;Kcnn4;Lrrc8c;Luzp1;Mis12;Nin;Oaf;Pkmyt1;Pold3;Psmb7;Ptger4;Qser1;Rad51ap1;Rbbp4;Rbl1;Rfc3;Rpa3;Slc43a3;Srsf7;Ssbp2;Suv39h1;Taf15;Taf6;Tagap;Ung;Upk1b;Wdr12;Wdr76;Xkr5;Xpo1;Zfp367;Zfp36l2;Zwilch
12	hocomoco__E2F4_HUMAN.H10MO.A	7.04	0.116	E2f1; E2f4	29	1906	Atad5;Atp10a;Bard1;Brca1;Ccnd2;Dnajc9;Gpr149;Hist1h2bn;Hist1h4a;Hist1h4i;Hmga1;Jak2;Kcnn4;Luzp1;Mis12;Nop58;Pold3;Qser1;Rad51ap1;Rbbp4;Rbl1;Srsf7;Taf15;Ung;Wdr76;Xkr5;Xpo1;Zfp367;Zfp36l2
13	cisbp__M6193	6.94	0.115	E2f1; E2f4	28	1729	Atad5;Atp10a;Bard1;Brca1;Ccnd2;Dnajc9;Gpr149;Hist1h2bn;Hist1h4a;Hist1h4i;Hmga1;Jak2;Kcnn4;Luzp1;Mis12;Nop58;Pold3;Qser1;Rad51ap1;Rbbp4;Rbl1;Srsf7;Taf15;Ung;Wdr76;Xpo1;Zfp367;Zfp36l2
14	factorbook__E2F4	6.91	0.115	E2f4; E2f6	46	3924	Aaas;Anapc11;Atad5;Atp10a;Bard1;Brca1;Ccnd2;Ccnd3;Csrp1;Ctnna1;Dnajc9;Eri1;Fignl1;Foxm1;Hat1;Hist1h2bb;Hist1h2bn;Hist1h4a;Hist1h4i;Hist1h4m;Hmga1;Jak2;Lrrc8c;Luzp1;Mis12;Nin;Nuf2;Pkmyt1;Pold3;Qser1;Rad54l;Rbbp4;Rbl1;Rfc3;Rpp30;Ssbp2;Taf15;Taf6;Tagap;Tsen34;Ung;Wdr12;Wdr76;Xpo1;Zfp367;Zfp36l2
15	cisbp__M2272	6.75	0.113	E2f4	43	4335	Aaas;Anapc11;Atp10a;Bard1;Brca1;Ccnd2;Ccnd3;Chtf18;Dek;Dnajc9;Gpr149;Gtf3c5;Hat1;Hist1h4a;Hist1h4i;Hist2h4;Hmga1;Jak2;Kcnn4;Luzp1;Mis12;Nin;Nop58;Oaf;Pold3;Psmb7;Ptger4;Qser1;Rad54l;Rbbp4;Rbl1;Rfc3;Srsf7;Ssbp2;Taf15;Tmem107;Tsen34;Ung;Wdr76;Xpo1;Zdhhc15;Zfp367;Zfp36l2
16	transfac_pro__M04823	6.7	0.112	E2f4	39	3471	Aaas;Atad5;Atp10a;Bard1;Brca1;Ccnd2;Ccnd3;Dek;Dnajc9;Gpr149;Gtf3c5;Hat1;Hist1h4a;Hist1h4i;Hist2h4;Hmga1;Jak2;Kcnn4;Luzp1;Mis12;Nin;Nop58;Oaf;Ptger4;Qser1;Rbbp4;Rbl1;Rfc3;Srsf7;Ssbp2;Taf15;Tsen34;Ung;Upk1b;Wdr76;Xpo1;Zdhhc15;Zfp367;Zfp36l2
17	transfac_pro__M00737	6.61	0.111	Tfdp2	49	4998	Arl6ip6;Atad5;Atp10a;Bard1;Brca1;Ccdc77;Ccnd2;Cetn3;Ctnna1;Dek;Dnajc9;Gpr149;Hat1;Hist1h2bn;Hist1h4a;Hist1h4h;Hist1h4i;Hmga1;Jak2;Kcnn4;Lrrc8c;Luzp1;Mis12;Nin;Oaf;Pkmyt1;Pold3;Psmb7;Ptger4;Qser1;Rbl1;Rfc3;Rpa3;Rpp30;Srsf7;Ssbp2;Suv39h1;Taf15;Taf6;Tagap;Tmem206;Ung;Upk1b;Wdr12;Wdr76;Xpo1;Zfp367;Zfp36l2;Zwilch
18	cisbp__M6194	6.52	0.11	E2f5	49	4941	Arl6ip6;Atad5;Atp10a;Bard1;Ccnd2;Ctnna1;Dek;Dnajc9;Exo1;Gtf3c5;Hat1;Hist1h2bb;Hist1h2bn;Hist1h4a;Hist1h4h;Hist1h4i;Hmga1;Jak2;Kcnn4;Lrrc8c;Luzp1;Mis12;Nin;Nuf2;Pkmyt1;Pold3;Psmb7;Ptger4;Qser1;Rbl1;Rfc3;Rpa3;Rpp30;Smc5;Srsf7;Suv39h1;Taf15;Taf6;Tagap;Tubg1;Ung;Upk1b;Wdr12;Wdr76;Xkr5;Xpo1;Zfp367;Zfp36l2;Zwilch
19	cisbp__M3134	6.41	0.108	E2f1	42	3772	Atad5;Bard1;Brca1;Ccnd2;Cdr2l;Csrp1;Ctnna1;Dnajc9;Exo1;Gtf3c5;Hat1;Hist1h2bb;Hist1h2bn;Hist1h4h;Hist1h4i;Hmga1;Jak2;Kcnn4;Luzp1;Mnd1;Nop58;Nup205;Pkmyt1;Psmb7;Qser1;Rad51ap1;Rasa4;Rbbp4;Rbl1;Rfc3;Rpp30;Taf15;Taf6;Tagap;Tmem107;Uck2;Ung;Upk1b;Wdr12;Wdr76;Zfp367;Zwilch
20	transfac_public__M00516	6.16	0.105	E2f1	42	4239	Atad5;Bard1;Brca1;Ccnd2;Cdr2l;Ctnna1;Dnajc9;Exo1;Hat1;Hist1h2bb;Hist1h2bn;Hist1h4h;Hist1h4i;Hmga1;Jak2;Kcnn4;Lrrc8c;Luzp1;Mnd1;Nop58;Nup205;Pkmyt1;Psmb7;Qser1;Rad51ap1;Rasa4;Rbbp4;Rbl1;Rexo2;Rfc3;Rpp30;Taf15;Taf6;Tagap;Uba2;Uck2;Ung;Upk1b;Wdr12;Wdr76;Zfp367;Zwilch
21	jaspar__MA0470.1	6.16	0.105	E2f4	47	4884	Aaas;Anapc11;Atad5;Atp10a;Bard1;Brca1;Ccnd2;Ccnd3;Chtf18;Dek;Dnajc9;Fignl1;Gpr149;Gtf3c5;Hat1;Hist1h2bb;Hist1h2bn;Hist1h4a;Hist1h4i;Hist2h4;Hmga1;Jak2;Kcnn4;Luzp1;Mis12;Nin;Nop58;Pold3;Psmb7;Ptger4;Qser1;Rad54l;Rbbp4;Rbl1;Rfc3;Rpa3;Srsf7;Ssbp2;Taf15;Tmem107;Tsen34;Ung;Wdr76;Xpo1;Zdhhc15;Zfp367;Zfp36l2
22	hocomoco__E2F5_HUMAN.H10MO.B	6.09	0.104	E2f5	46	4884	Arl6ip6;Atad5;Atp10a;Bard1;Ccdc77;Ccnd2;Ctnna1;Dek;Dnajc9;Gtf3c5;Heatr5a;Hist1h2bb;Hist1h2bn;Hist1h4a;Hist1h4h;Hist1h4i;Hmga1;Jak2;Kcnn4;Lrrc8c;Luzp1;Nin;Pkmyt1;Pold3;Psmb7;Qser1;Rbbp4;Rbl1;Rfc3;Rpa3;Rpp30;Srsf7;Suv39h1;Taf15;Taf6;Tagap;Tmem206;Tubg1;Ung;Upk1b;Wdr12;Wdr76;Xkr5;Xpo1;Zfp367;Zwilch
23	transfac_pro__M07380	6.01	0.103	E2f4	49	4884	Aaas;Arl6ip6;Atad5;Atp10a;Bard1;Brca1;Ccnd2;Ccnd3;Dek;Dnajc9;Foxm1;Gpr149;Gtf3c5;Hat1;Heatr5a;Hist1h2bb;Hist1h2bn;Hist1h4a;Hist1h4h;Hist1h4i;Hist1h4m;Hist2h4;Hmga1;Jak2;Kcnn4;Lrrc8c;Luzp1;Mis12;Nin;Nop58;Nuf2;Pold3;Qser1;Rbbp4;Rbl1;Rfc3;Rpa3;Srsf7;Ssbp2;Taf15;Taf6;Tsen34;Ung;Upk1b;Wdr76;Xkr5;Xpo1;Zfp367;Zfp36l2
24	hocomoco__NFYB_HUMAN.H10MO.A	5.98	0.103	Nfya; Nfyb; Nfyc	18	775	Arl6ip6;Brca1;Brd8;Cenpk;Chtf18;Gtf3c5;Hist1h2bb;Hist1h2bf;Hist1h2bn;Hist1h3a;Mis12;Nudcd2;Rbbp4;Stip1;Taf15;Ung;Xpo1;Zfp367
25	cisbp__M6372	5.92	0.102	Nfya; Nfyb; Nfyc	18	784	Arl6ip6;Brca1;Brd8;Cenpk;Chtf18;Gtf3c5;Hist1h2bb;Hist1h2bf;Hist1h2bn;Hist1h3a;Mis12;Nudcd2;Rbbp4;Stip1;Taf15;Ung;Xpo1;Zfp367
26	transfac_pro__M00738	5.86	0.101	Tfdp1	46	4637	Arl6ip6;Atad5;Atp10a;Bard1;Brca1;Ccdc77;Ccnd2;Ctnna1;Dek;Dnajc9;Exo1;Foxm1;Hist1h2bb;Hist1h2bn;Hist1h4a;Hist1h4h;Hist1h4i;Hmga1;Jak2;Kcnn4;Lrrc8c;Luzp1;Nin;Pkmyt1;Pold3;Ptger4;Qser1;Rbl1;Rexo2;Rfc3;Rpa3;Srsf7;Ssbp2;Suv39h1;Taf6;Tmem206;Tubg1;Ung;Upk1b;Wdr12;Wdr76;Xkr5;Xpo1;Zfp367;Zfp36l2;Zwilch
27	transfac_pro__M04683	5.86	0.101	Nfya; Nfyb; Nfyc	19	954	Arl6ip6;Brca1;Brd8;Cenpk;Chtf18;Gtf3c5;Hist1h2bb;Hist1h2bf;Hist1h2bn;Hist1h3a;Mis12;Nudcd2;Orc6;Rbbp4;Stip1;Taf15;Ung;Xpo1;Zfp367
28	transfac_pro__M00736	5.82	0.101	Tfdp1	42	4637	Atad5;Atp10a;Bard1;Brca1;Brd8;Ccnd2;Cdr2l;Ctnna1;Dek;Dnajc9;Gpr149;Heatr5a;Hist1h2bb;Hist1h2bn;Hist1h4a;Hist1h4h;Hist1h4i;Hmga1;Jak2;Luzp1;Mis12;Oaf;Pkmyt1;Pold3;Ptger4;Qser1;Rbbp4;Rbl1;Rfc3;Rpa3;Srsf7;Suv39h1;Taf15;Taf6;Ung;Upk1b;Wdr12;Wdr76;Xpo1;Zfp367;Zfp36l2;Zwilch
29	jaspar__MA0401.1	5.8	0.1		47	4964	Atad5;Bard1;Brd8;Ccdc77;Ccnd2;Csrp1;Ctnna1;Dek;Dnajc9;Exo1;Gtf3c5;Heatr5a;Hist1h2bn;Hist1h3a;Hist1h4h;Hmga1;Jak2;Kcnn4;Lrrc8c;Mycbp;Nin;Nuf2;Nup205;Oaf;Psmb7;Psmc6;Ptger4;Qser1;Rasa4;Rbbp4;Rbl1;Rexo2;Rpp30;Slc43a3;Srsf7;Ssbp2;Taf15;Taf6;Tcp11l1;Tmem107;Uck2;Ung;Wdr12;Xkr5;Xpo1;Zfp367;Zwilch
30	yetfasco__YER111C_584	5.8	0.1		46	4884	Atad5;Bard1;Brd8;Ccdc77;Ccnd2;Csrp1;Ctnna1;Dek;Dnajc9;Exo1;Gtf3c5;Heatr5a;Hist1h2bn;Hist1h3a;Hist1h4h;Hmga1;Jak2;Kcnn4;Lrrc8c;Mycbp;Nin;Nuf2;Nup205;Oaf;Psmc6;Ptger4;Qser1;Rasa4;Rbbp4;Rbl1;Rexo2;Rpp30;Slc43a3;Srsf7;Ssbp2;Taf15;Taf6;Tcp11l1;Tmem107;Uck2;Ung;Wdr12;Xkr5;Xpo1;Zfp367;Zwilch
31	cisbp__M6371	5.79	0.1	Nfya; Nfyb; Nfyc	18	941	Arl6ip6;Brca1;Brd8;Cenpk;Chtf18;Gtf3c5;Hist1h2bb;Hist1h2bf;Hist1h2bn;Hist1h3a;Mis12;Nudcd2;Rbbp4;Stip1;Taf15;Ung;Xpo1;Zfp367
32	hocomoco__NFYA_HUMAN.H10MO.A	5.78	0.1	Nfya; Nfyb; Nfyc	34	3394	2810408I11Rik;Arl6ip6;Bard1;Brca1;Brd8;Cdr2l;Cenpk;Cetn3;Chtf18;Dek;Foxm1;Gtf3c5;Hist1h2bb;Hist1h2bf;Hist1h2bn;Hist1h3a;Lin9;Mis12;Nudcd2;Orc6;Ptger4;Qser1;Rasa4;Rbbp4;Rpa3;Ssbp2;Stip1;Taf15;Ung;Upk1b;Wdr12;Xpo1;Zfp367;Zfp36l2
33	cisbp__M6191	5.65	0.0983	E2f2	42	4737	Aaas;Arl6ip6;Atad5;Atp10a;Brca1;Ccnd2;Csrp1;Dek;Dnajc9;Fignl1;Gpr149;Hat1;Hist1h2bn;Hist1h4a;Hist1h4m;Hist2h4;Hmga1;Jak2;Lrrc8c;Luzp1;Nin;Pkmyt1;Pold3;Psmb7;Psmc6;Ptger4;Qser1;Rad51ap1;Rbl1;Rfc3;Rpa3;Rpp30;Ssbp2;Stip1;Taf15;Uck2;Upk1b;Wdr12;Wdr76;Xkr5;Xpo1;Zfp367
34	transfac_public__M00050	5.64	0.0982	E2f1; E2f2; E2f3; E2f4; E2f5	43	4252	Arl6ip6;Atad5;Atp10a;Ccdc77;Ccnd2;Ctnna1;Dek;Dnajc9;Exo1;Hist1h2bb;Hist1h2bn;Hist1h4a;Hist1h4h;Hist1h4i;Hmga1;Jak2;Kcnn4;Lrrc8c;Luzp1;Mis12;Nin;Pkmyt1;Pold3;Psmb7;Qser1;Rbl1;Rfc3;Rpa3;Rpp30;Srsf7;Ssbp2;Suv39h1;Taf6;Tmem206;Tubg1;Ung;Wdr12;Wdr76;Xkr5;Xpo1;Zfp367;Zfp36l2;Zwilch
35	transfac_pro__M02106	5.55	0.0971	Nfya; Nfyb; Nfyc	30	2636	Arl6ip6;Brca1;Brd8;Cdr2l;Cenpk;Cetn3;Chtf18;Dek;Foxm1;Gtf3c5;Hist1h2bb;Hist1h2bf;Hist1h2bn;Hist1h3a;Lin9;Mis12;Nudcd2;Orc6;Ptger4;Qser1;Rasa4;Rbbp4;Ssbp2;Stip1;Taf15;Ung;Upk1b;Xpo1;Zfp367;Zfp36l2
36	swissregulon__sacCer__SWI4	5.55	0.0971		32	3352	Atad5;Bard1;Brca1;Ccdc77;Ccnd2;Ctnna1;Dnajc2;Dnajc9;Gpr149;Gtf3c5;Hist1h2bn;Hist1h4h;Jak2;Kcnn4;Lrrc8c;Nuf2;Pkmyt1;Psmc6;Qser1;Rbl1;Rpp30;Srsf7;Ssbp2;Suv39h1;Taf15;Tmem107;Ung;Wdr12;Xkr5;Xpo1;Zfp367;Zwilch
37	elemento__TTCCCGC	5.53	0.0968		48	4941	Aaas;Anapc11;Atp10a;Bard1;Brca1;Ccnd2;Cdr2l;Csrp1;Ctnna1;Dek;Dnajc9;Fignl1;Gpr149;Hat1;Heatr5a;Hist1h3a;Hist1h4a;Hist1h4h;Hist1h4i;Hist2h4;Hmga1;Jak2;Luzp1;Mis12;Nin;Nop58;Oaf;Pold3;Psmb7;Ptger4;Qser1;Rad51ap1;Rbbp4;Rbl1;Rfc3;Rpp30;Slc43a3;Srsf7;Ssbp2;Taf15;Tmem107;Tsen34;Upk1b;Wdr76;Xpo1;Zdhhc15;Zfp367;Zfp36l2
38	cisbp__M6515	5.53	0.0967	Tfdp1	17	958	Atp10a;Bard1;Brca1;Dnajc9;Hist1h4i;Hmga1;Jak2;Mis12;Qser1;Rbl1;Srsf7;Taf15;Ung;Wdr76;Xkr5;Xpo1;Zfp367
39	swissregulon__hs__E2F1..5.p2	5.33	0.0942	E2f1; E2f2; E2f3; E2f4; E2f5	20	989	Atad5;Ccnd2;Dek;Dnajc9;Hist1h2bn;Hist1h4a;Hmga1;Jak2;Kcnn4;Pkmyt1;Qser1;Rbl1;Rfc3;Srsf7;Taf6;Ung;Wdr12;Xkr5;Xpo1;Zfp367
40	cisbp__M4473	5.25	0.0932	Nfya; Nfyb; Nfyc; Pbx3	26	2454	2810408I11Rik;Arl6ip6;Brca1;Brd8;Ccnd3;Cdr2l;Cenpk;Cetn3;Chtf18;Gtf3c5;Hist1h2bb;Hist1h2bf;Hist1h2bn;Mis12;Nudcd2;Orc6;Qser1;Rasa4;Rbbp4;Stip1;Suv39h1;Taf15;Ung;Wdr12;Xpo1;Zfp367
41	transfac_pro__M07302	5.23	0.0929	Nfya; Nfyb; Nfyc	23	1475	2810408I11Rik;Arl6ip6;Brca1;Brd8;Cenpk;Cetn3;Chtf18;Gtf3c5;Hist1h2bb;Hist1h2bf;Hist1h2bn;Hist1h3a;Mis12;Nudcd2;Orc6;Qser1;Rasa4;Rbbp4;Stip1;Taf15;Ung;Xpo1;Zfp367
42	transfac_pro__M00920	5.21	0.0927	E2f1; E2f3; E2f4; E2f7; Tfdp1	30	2454	Atad5;Bard1;Brca1;Ccnd2;Ctnna1;Dek;Dnajc9;Hat1;Hist1h2bb;Hist1h2bn;Hist1h4h;Hist1h4i;Hmga1;Jak2;Kcnn4;Lrrc8c;Luzp1;Pkmyt1;Qser1;Rbbp4;Rbl1;Rfc3;Rin2;Taf15;Taf6;Uck2;Ung;Wdr12;Wdr76;Zfp367
43	scertf__macisaac.SWI4	5.2	0.0925		27	2636	Atad5;Atp10a;Bard1;Ccdc77;Ccnd2;Ccnd3;Ctnna1;Gtf3c5;Hist1h2bn;Hist1h4h;Jak2;Kcnn4;Lrrc8c;Nin;Ptger4;Qser1;Rbl1;Srsf7;Ssbp2;Taf15;Tmem107;Ung;Wdr12;Xkr5;Xpo1;Zfp367;Zwilch
44	transfac_pro__M00740	5.1	0.0913	Rb1	44	3497	Arl6ip6;Atad5;Atp10a;Bard1;Brca1;Ccdc77;Ccnd2;Dek;Dnajc9;Exo1;Foxm1;Hist1h2bb;Hist1h2bn;Hist1h4a;Hist1h4h;Hist1h4i;Hmga1;Jak2;Kcnn4;Lrrc8c;Luzp1;Mis12;Nin;Pkmyt1;Pold3;Psmb7;Ptger4;Qser1;Rbl1;Rexo2;Rfc3;Srsf7;Suv39h1;Taf6;Tagap;Tubg1;Ung;Wdr12;Wdr76;Xkr5;Xpo1;Zfp367;Zfp36l2;Zwilch
45	elemento__TTTCGCGC	5.05	0.0905		40	3676	Arl6ip6;Atad5;Atp10a;Ccnd2;Ctnna1;Dek;Dnajc9;Exo1;Gtf3c5;Hat1;Hist1h2bb;Hist1h2bn;Hist1h4a;Hist1h4h;Hist1h4i;Hmga1;Jak2;Mis12;Mycbp;Nuf2;Pkmyt1;Psmb7;Ptger4;Qser1;Rbbp4;Rbl1;Rexo2;Rfc3;Srsf7;Ssbp2;Taf15;Taf6;Tcp11l1;Ung;Wdr12;Wdr76;Xkr5;Xpo1;Zfp367;Zwilch
46	cisbp__M4615	5.04	0.0905	E2f6	24	2171	Aaas;Atp10a;Bard1;Ccnd2;Dek;Dnajc9;Hist1h4a;Hmga1;Jak2;Luzp1;Mis12;Msh2;Ptger4;Qser1;Rbl1;Srsf7;Ssbp2;Taf15;Upk1b;Wdr76;Xpo1;Zdhhc15;Zfp367;Zfp36l2
47	transfac_pro__M01114	5.04	0.0904		48	4998	Arl6ip6;Atad5;Atp10a;Bard1;Brca1;Ccnd2;Ccnd3;Csrp1;Ctnna1;Dek;Dnajc9;Foxm1;Gpr149;Hat1;Hist1h2bn;Hist1h4a;Hist1h4h;Hmga1;Jak2;Kcnn4;Lrrc8c;Luzp1;Mis12;Nin;Nop58;Oaf;Pkmyt1;Pold3;Psmb7;Ptger4;Qser1;Rbbp4;Rbl1;Rfc3;Rpp30;Srsf7;Ssbp2;Suv39h1;Taf15;Taf6;Uck2;Ung;Wdr12;Wdr76;Xkr5;Xpo1;Zfp367;Zfp36l2
48	factorbook__NFY	5.01	0.0901	Nfya; Nfyb; Nfyc	21	1555	Arl6ip6;Brca1;Brd8;Cenpk;Chtf18;Gtf3c5;Hist1h2bb;Hist1h2bf;Hist1h2bn;Hist1h3a;Mis12;Nudcd2;Orc6;Qser1;Rasa4;Rbbp4;Stip1;Taf15;Ung;Xpo1;Zfp367
49	transfac_public__M00287	4.96	0.0894	Nfya; Nfyb; Nfyc	36	3924	2810408I11Rik;Arl6ip6;Brca1;Brd8;Cdr2l;Cenpk;Cetn3;Chtf18;Dek;Foxm1;Gtf3c5;Hat1;Hist1h2bb;Hist1h2bf;Hist1h2bn;Hist1h3a;Lin9;Mis12;Mpp6;Nudcd2;Orc6;Ptger4;Qser1;Rasa4;Rbbp4;Rpa3;Ssbp2;Stip1;Taf15;Ung;Upk1b;Vps35;Wdr12;Xpo1;Zfp367;Zfp36l2
50	transfac_pro__M08875	4.94	0.0891	E2f1; E2f2; E2f3; E2f4; E2f5; E2f6; E2f7	51	4735	Aaas;Arl6ip6;Atad5;Atp10a;Brca1;Ccnd2;Ccnd3;Ctnna1;Dek;Dnajc9;Exo1;Gpr149;Hat1;Heatr5a;Hist1h2bb;Hist1h2bn;Hist1h4a;Hist1h4h;Hist1h4i;Hist1h4m;Hmga1;Jak2;Lrrc8c;Luzp1;Mis12;Pkmyt1;Pold3;Psmb7;Psmc6;Qser1;Rad54l;Rasa4;Rbbp4;Rbl1;Rexo2;Rfc3;Rpa3;Srsf7;Ssbp2;Taf6;Tmem107;Uck2;Ung;Upk1b;Wdr12;Wdr76;Xkr5;Xpo1;Zfp367;Zfp36l2;Zwilch
Showing 1 to 50 of 50 entriesPrevious1Next

## Sheet: Clust5
Cluster 5 size: 926
	motif	NES	AUC	TF_direct	nEnrGenes	rankAtMax	enrichedGenes
1	cisbp__M4707	5.91	0.0712	Stat1; Stat2	109	1307	2310022B05Rik;Adipor2;Agpat3;Ahi1;Apc;Araf;Arap1;Atm;Atp1a1;Cadm1;Cbx4;Ccdc28a;Cd4;Clcn3;Cuedc1;Cxxc5;Cyth1;Dennd4b;Dgke;Dlgap4;Dll1;Dll4;Dnajc3;Dtx3l;Epsti1;Etv1;Fam20b;Fbxl12;Fgfr1;Fggy;Fktn;Fyb;Fyco1;Fyn;Gnb4;Gne;Gpr155;Grm8;H2-K1;H2-K2;H2-Q7;Hivep3;Ifi44;Igf1r;Inpp5b;Iqsec2;Irf1;Irf7;Itpr3;Kynu;Ldhb;Lgals3bp;Lims1;Lpp;Lysmd2;Mcoln2;Mknk1;N4bp3;Nek7;P2ry13;P2ry14;Parp14;Pdgfa;Pdlim2;Peli1;Pla2…
2	factorbook__STAT2	4.54	0.0633	Stat1; Stat2	220	3285	Abhd6;Ablim1;Acsl1;Actn1;Adam11;Adar;Adipor2;Agpat3;Ahi1;Aldh3b1;Angptl7;Ap3m2;Apbb2;Arhgef10;Arid3b;Arid5a;Asph;Atm;Atp1a1;B2m;Basp1;Birc3;Bnip1;Bscl2;Bst2;Btg1;Btrc;C130026I21Rik;Cadm1;Camk2a;Casz1;Cbx4;Ccdc162;Ccdc28a;Ccr9;Cd164;Cd38;Cdh1;Chst3;Clcn3;Clybl;Cmya5;Col17a1;Csf2rb;Csk;Ctnnbl1;Cuedc1;Cxxc5;Cybb;Cyth1;Dennd4b;Dgke;Dll1;Dnajb9;Dnajc13;Dnajc3;Dnase1l3;Dntt;Dst;Dtx3l;Epsti1;Ets1;Etv1;F…
3	cisbp__M6308	4.53	0.0632	Irf1; Irf2; Irf7	67	744	Adipor2;Agpat3;C130026I21Rik;Ccr9;Chd7;Csk;Cuedc1;Cxxc5;Cybb;Dennd4b;Dgke;Dlgap4;Dll1;Dnajc3;Dtx3l;Ets1;Fam169b;Fam20b;Fam3c;Fbxl4;Fyb;Fyn;Gnb4;Grm5;Grm8;H2-K1;H2-Q7;Irf7;Lpp;Lysmd2;Lzts2;Mctp2;Nfkbie;Nrg2;Parp14;Parp3;Pdlim2;Peli1;Phf21a;Plxna2;Ppp3cc;Prdm2;Rbm47;Rhbdf2;Rhobtb2;Rnasel;Sertad2;Sipa1l1;Slc15a3;Slc37a2;Snn;Socs1;Sp140;Srgn;Stat1;Stat3;Tapbp;Tcf7l2;Tcirg1;Tmem63a;Tnrc6b;Uba7;Unc93b1…
4	hocomoco__IRF2_HUMAN.H10MO.C	4.5	0.0631	Irf1; Irf2; Irf7	67	752	Adipor2;Agpat3;Atp1a1;C130026I21Rik;Ccr9;Chd7;Csk;Cuedc1;Cxxc5;Cybb;Dennd4b;Dgke;Dlgap4;Dll1;Dll4;Dnajc3;Dtx3l;Ets1;Fam169b;Fam20b;Fam3c;Fbxl4;Fyb;Fyn;Gnb4;Grm5;Grm8;H2-K1;H2-Q7;Irf7;Itm2c;Lpp;Lysmd2;Lzts2;Mctp2;Nfkbie;Nrg2;Parp14;Parp3;Peli1;Phf21a;Plxna2;Ppp3cc;Rbm47;Rhbdf2;Rhobtb2;Rnasel;Sertad2;Sipa1l1;Slc15a3;Slc37a2;Snn;Socs1;Sp140;Srgn;Stat1;Stat3;Tapbp;Tcf7l2;Tcirg1;Tnrc6b;Uba7;Unc93b1;Us…
5	swissregulon__hs__IRF1_2_7.p3	4.33	0.0621	Irf1; Irf2; Irf3; Irf7	183	2719	2210016F16Rik;Abhd6;Ablim1;Acot2;Acsl1;Adipor2;Agpat3;Ahi1;Angpt4;Angptl7;Ap3m2;Ar;Arap1;Arhgef10;Arhgef10l;Arid5a;Asph;Atm;Atp1a1;B2m;Birc3;Bscl2;Btg1;C130026I21Rik;Cacna1d;Cadm1;Camk2a;Casz1;Cbx4;Ccdc162;Ccr9;Cdc14b;Cdh1;Chd7;Chst3;Clcn3;Clybl;Col15a1;Csk;Cxxc5;Cybb;Cyth1;Ddr1;Dennd4b;Dgke;Dlgap4;Dll1;Dll4;Dnajc13;Dnajc3;Dnase1l3;Dnmt3a;Dock2;Dtx3l;Epsti1;Ets1;Etv1;Fam169b;Fam20b;Fam3c;Fbxl13;F…
6	cisbp__M4635	4.32	0.062	Stat2	257	4173	Abhd6;Ablim1;Acot2;Actn1;Adam11;Adar;Adipor2;Agpat3;Ahi1;Angpt4;Angptl7;Ap3m2;Arap1;Arhgap6;Arhgef10;Arhgef10l;Arid3b;Arid5a;Armcx2;Asph;Atp1a1;B2m;Basp1;Birc3;Bscl2;Bst2;Btg1;Btrc;C130026I21Rik;Cacna1d;Cacna1e;Cadm1;Camk2a;Cbx4;Ccdc162;Ccdc28a;Ccr9;Cd164;Cd38;Cdc14b;Cdh1;Chst3;Cib2;Clcn3;Cmya5;Col17a1;Crot;Csk;Ctnnbl1;Cuedc1;Cxxc5;Cybb;Cyth1;Cyth4;Ddr1;Dennd4b;Dgke;Dlgap4;Dll1;Dll4;Dmxl1;Dnajb9;…
7	taipale__IRF9_full_AWCGAAACCGAAACY	4.25	0.0616	Irf8; Irf9	42	370	B2m;Btg1;Ccdc28a;Cuedc1;Cyth1;Dtx3l;Epsti1;Fggy;Fyb;Hivep3;Hoxa7;Ifi44;Irf1;Irf7;Kmo;Lpp;Lysmd2;Mctp2;Mgst2;Myo10;P2ry14;Parp14;Pde4a;Peli1;Plekhm3;Rab10;Rbm47;Rhbdf2;Rnasel;Sertad2;Socs1;Spg20;Stat1;Stat2;Tcf7l2;Tcirg1;Trim56;Trp53inp1;Tspan13;Uba7;Usp18;Zbtb20
8	cisbp__M5576	4.23	0.0615	Irf7	43	399	Agpat3;Angpt4;Angptl7;Atp1a1;Ccr9;Chd7;Cuedc1;Dlgap4;Dll1;Dnajc3;Dtx3l;Epsti1;Fhit;Fyb;Fyn;H2-K1;Hpse;Iqsec2;Irf1;Lpp;Lysmd2;Lzts2;Mctp2;Parp14;Pdzd4;Peli1;Prdm2;Rbm47;Rhbdf2;Rnasel;Sertad2;Sipa1l1;Socs1;Stat1;Tapbp;Tcf7l2;Tcirg1;Tmem63a;Tnrc6b;Uso1;Usp18;Zfp202;Zfp36l1
9	jaspar__MA0517.1	4.19	0.0612	Stat1; Stat2	204	3121	Abhd6;Ablim1;Acsl1;Actn1;Adam11;Adipor2;Agpat3;Ahi1;Angptl7;Ap3m2;Apbb2;Arhgef10;Arid3b;Arid5a;Asph;Atm;Atp1a1;B2m;Basp1;Birc3;Bnip1;Bscl2;Bst2;Btg1;Btrc;C130026I21Rik;Cacna1e;Cadm1;Camk2a;Casz1;Cbx4;Ccdc162;Ccdc28a;Ccr9;Cd164;Cd38;Cdh1;Chst3;Clcn3;Clybl;Cmya5;Col17a1;Csf2rb;Csk;Ctnnbl1;Cuedc1;Cxxc5;Cybb;Cyth1;Dennd4b;Dgke;Dll1;Dnajb9;Dnajc13;Dnajc3;Dnase1l3;Dntt;Dst;Dtx3l;Epsti1;Ets1;Etv1;Fam169…
10	taipale_tf_pairs__ETV2_FIGLA_NNCGGAANCAGGTGNN_CAP	4.17	0.0611	Etv2; Figla	68	721	Ablim1;Acot2;Adam19;Aldh3b1;Anks3;Ap3m2;Apbb2;Arap1;Arhgef10l;Atp2a1;Btg1;Cd79b;Csk;Cyth4;Dennd4b;Dll1;Dll4;Dnmt3a;Entpd1;Ets1;Fam20b;Fgfr1;Gas7;Gem;Grap;Grm8;Hivep3;Inf2;Inpp5b;Iqsec1;Iqsec2;Ldlrad3;Lrsam1;Man1c1;Mtss1;Mtus2;N4bp3;Nbl1;Ncald;Nfatc1;Notch3;Pacsin1;Pgpep1;Plin3;Prpf40b;Ptprs;Rasl11b;Rnaset2a;Scamp2;Sdc4;Sh3pxd2a;Sipa1l1;Sla2;Slc44a1;Slc9a9;Snn;Sqle;Src;Stat1;Stat3;Stox2;Tcf7l2;Tim…
11	taipale_tf_pairs__TFAP4_FLI1_RSCGGAWRCASSTGN_CAP	4.1	0.0608	Fli1; Tfap4	62	655	Acot2;Adam19;Ap3m2;Apbb2;Arhgef10;Arhgef10l;Atp2a1;Btg1;Cbx4;Cd276;Cd79b;Csk;Ddr1;Dennd4b;Dlgap4;Edem3;Ets1;Fam20b;Fgfr1;Gas7;Gcom1;Gem;Grm8;Hivep3;Inpp5b;Ldlrad3;Lrsam1;Mras;Mtss1;N4bp3;Nacc2;Nbl1;Nxf1;Obscn;Osbpl2;Plin3;Prpf40b;Ptprs;Rab6b;Rasl11b;Rnaset2a;Scamp2;Sdc4;Sema7a;Sh3pxd2a;Sipa1l1;Sla2;Slc9a9;Spata13;Sqle;Src;Stat1;Stat3;Stox2;Tcf7l2;Timp2;Tnip1;Traf4;Tubb2a;Uba7;Wdr81;Zcchc24
12	hdpi__ZCCHC17	4.01	0.0603	Zcchc17	48	467	Adam11;Aldh3b1;Angptl7;Arhgef10l;Cacna1d;Camk2a;Chst3;Cxxc5;Dlgap4;Dll4;Dnmt3a;Dusp9;Fbrsl1;Gcom1;Gpr137b;Il21r;Inf2;Inpp5b;Iqsec1;Mxd4;N4bp3;Nacc2;Nav2;Obscn;Osbpl2;Pacsin1;Padi1;Pde4a;Pdlim2;Pim2;Pou6f1;Ppfia4;Ptprs;Rab6b;Rhbdf2;Scamp2;Sema4b;Sema7a;Sept4;Slc25a1;Slc9a1;Stox2;Tnip1;Tnrc6b;Traf4;Unc93b1;Zcchc24;Zfyve28
13	taipale__IRF7_DBD_NCGAAANYGAAACY_repr	4.01	0.0603	Irf7	88	1178	Adar;Aga;Agpat3;Ahi1;Angpt4;Angptl7;Anks3;Atp1a1;B2m;Cbx4;Ccdc28a;Ccr9;Chd7;Creb3l2;Crtc1;Cuedc1;Dgke;Dlgap4;Dll1;Dll4;Dnajc3;Dnmt3a;Dtx3l;Epsti1;Ets1;Fam20b;Fam3c;Fbxl4;Fggy;Fhit;Fyb;Fyn;Gnb4;Grm8;H2-K1;H2-Q7;Hif1a;Hpse;Igf1r;Inpp5b;Iqsec1;Iqsec2;Irf1;Irf7;Kdm5b;Lpp;Lysmd2;Lzts2;Mctp2;Myo10;Ncald;Nfkbiz;Nrg2;P2ry13;Parp14;Pdzd4;Peli1;Pisd-ps2;Pla2g16;Plekhm3;Pls3;Prdm2;Rab10;Rac2;Rbm47;Rell1;Rhb…
14	tfdimers__MD00007	3.98	0.0601	E2f1; Irf8	86	1017	Abhd6;Ahi1;Angptl7;Atp1a1;Atp6v1d;B2m;Birc3;Btg1;Cacna1d;Cbx4;Ccdc28a;Ccr9;Cd44;Chd7;Csk;Cybb;Cyth1;Ddr1;Dgke;Dnajc3;Dnmt3a;Dst;Dtx3l;Eps15;Fam169b;Fam3c;Fbxl4;Fggy;Fktn;Fyb;Fyn;Galk1;Gem;Gpr155;Gpr174;Grm5;Grm8;H2-K1;H2-Q7;Hif1a;Hivep3;Hoxa3;Hspa13;Ifi44;Igsf9;Il21r;Irf1;Ldlrad3;Lrrk1;Luc7l2;Lysmd2;Man1a2;Man1c1;Mctp2;Mef2a;Myo10;Nfatc1;Nrg2;P2ry13;Parp14;Parp3;Peli1;Phf21a;Prdm2;Rac2;Rbm47;Rhbd…
15	homer__AGTTTCAGTTTC_ISRE	3.96	0.0599		63	732	Abhd6;Adam11;Agpat3;Btg1;Ccdc28a;Cib2;Cuedc1;Cxxc5;Cyth1;Dgke;Dlgap4;Dll1;Dll4;Dnajc3;Dtx3l;Epsti1;Fam20b;Fam83f;Fbxl4;Fggy;Fktn;Fyb;Fyn;Gnb4;Grm8;Hif1a;Hivep3;Ifi44;Irf1;Lpp;Lysmd2;Lzts2;Man1a2;Mctp2;Myo10;Nrg2;Parp14;Pde4a;Peli1;Pla2g16;Rab10;Rbm47;Rhbdf2;Rhobtb2;Rnasel;Serp1;Sertad2;Sipa1l1;Socs1;Stat1;Stat2;Stat3;Tapbp;Tcf7l2;Tcirg1;Tmem63a;Tspan13;Tubb2b;Unc93b1;Usp18;Zbtb20;Zfp202;Zfp36l1
16	homer__GAAAGTGAAAGT_IRF1	3.91	0.0596	Irf1	52	560	Agpat3;Btg1;C130026I21Rik;Cxxc5;Dennd4b;Dgke;Dlgap4;Dll1;Dnajc3;Dtx3l;Fam20b;Fbxl4;Fggy;Fktn;Fyb;Fyn;Gnb4;Grm8;Ifi44;Lpp;Lysmd2;Lzts2;Man1a2;Mctp2;Myo10;Ncf1;Nrg2;P2ry13;Parp14;Parp3;Pdzd4;Peli1;Pla2g16;Ppp3cc;Rbm47;Rhbdf2;Rhobtb2;Rnasel;Sertad2;Sipa1l1;Slc15a3;Socs1;Sp140;Stat3;Tapbp;Tcirg1;Tmem63a;Tnrc6b;Tspan13;Unc93b1;Usp18;Zfp36l1
17	taipale__IRF3_full_NNRRAAAGGAAACCGAAACTN_repr	3.85	0.0593	Irf3	103	1370	Abhd6;Ablim1;Ar;Arhgap24;Arhgef10l;Atm;B2m;Birc3;C130026I21Rik;Cacna1d;Cacna1e;Casz1;Cbx4;Ccdc162;Ccr9;Clcn3;Cmah;Csk;Cuedc1;Cwf19l2;Cxxc5;Cybb;Dap;Dll1;Dnase1l3;Dst;Dtx3l;Eps15;Epsti1;Ets1;Etv1;Fam169b;Fam3c;Fam83f;Fbxl13;Fggy;Fyn;Gnb4;Gns;Gpm6b;Gpr174;Grm5;Grm8;H2-K1;H2-Q7;Hif1a;Hpse;Ifi44;Irf7;Kynu;Lrrk1;Luc7l2;Lysmd2;Lzts2;Matn2;Mef2a;Mgst2;Mtus2;Nacc2;Nrg2;Orai2;Parp14;Parp3;Pdgfc;Peli1;Phc3…
18	cisbp__M5580	3.81	0.0591	Irf8; Irf9	165	2425	Abhd6;Adar;Aff1;Angptl7;Apc;Arhgef10l;Arhgef12;Atf6;Atp8a1;B2m;Bcr;Birc3;Btg1;Casz1;Cbx4;Ccdc162;Ccdc28a;Ccr9;Cd164;Cd180;Chd7;Clcn3;Cmah;Crot;Crtc1;Csk;Ctnnbl1;Ctsb;Cuedc1;Cxxc5;Cyth1;Dctn6;Ddr1;Dll1;Dll4;Dnajc3;Dnase1l3;Dnmt3a;Dtx3l;Entpd1;Eps15;Epsti1;Ets1;Fam20b;Fbrsl1;Fbxl13;Fggy;Fktn;Foxo1;Fyb;Fyn;Ganc;Gem;Gnb4;Gne;Gpm6b;H13;H2-K1;H2-Q7;Hif1a;Hivep3;Hoxa7;Hs3st1;Hsd11b1;Hspa13;Ifi44;Igf1r;I…
19	transfac_public__M00258	3.78	0.0589	Irf9	152	2213	Abhd6;Ablim1;Acsl1;Adk;Agpat3;Amfr;Ap3m2;Apbb2;Arhgef10l;Arid3b;Armcx2;Atp1a1;AU040320;B3galnt1;Btrc;C130026I21Rik;Cadm1;Casz1;Cbx4;Ccdc28a;Ccr9;Cd38;Chst3;Csk;Cxxc5;Cybb;Ddr1;Dennd4b;Dgke;Dll1;Dnajc13;Dnajc7;Dnmt3a;Dock2;Dtx3l;Epsti1;Fam20b;Fam3c;Fam83f;Fbxl4;Fgfr1;Fggy;Fhit;Fktn;Fndc3b;Foxn3;Fyn;Gcm2;Gnaq;Gnb4;Gpm6b;Gpr132;Gpr174;Grm5;Grm8;H13;H2-Aa;H2-K1;H2-K2;Hivep3;Hpse;Hs3st3b1;Hspa13;Ifi44…
20	homer__ANACAGCTGC_E2A	3.76	0.0588		273	4508	1300002E11Rik;2210016F16Rik;2900041M22Rik;4930581F22Rik;5730409E04Rik;Abhd6;Ablim1;Acot2;Acsl1;Adam11;Adar;Ahi1;Aldh3b1;Angpt4;Angptl7;Ap3m2;Apbb2;Arap1;Arhgap24;Arhgap27;Arhgap6;Arhgef10;Arhgef10l;Arhgef12;Arid3a;Arid5a;Asph;Atp2a1;Atp6v1d;AU040320;B3galnt1;Basp1;Bcr;Btg1;Btg2;Cacna1d;Cacna1e;Cacnb1;Camk2a;Cbx4;Ccr5;Cd276;Cd44;Cd79b;Cdk5rap3;Cep164;Chd7;Chst3;Cirbp;Clcn3;Clcn5;Creb3l2;Crtc1;Csf2…
21	cisbp__M5671	3.76	0.0588	Nhlh1	107	1365	Acsl1;Adam11;Ahi1;Angpt4;Apbb2;Arap1;Arhgef10l;Arid5a;Atp2a1;B3galnt1;Btg1;Btg2;Cacna2d4;Cadm1;Casz1;Cbx4;Cd4;Chst3;Cirbp;Csk;Ddr1;Dll1;Dll4;Dnmt3a;Dpy19l3;Edem3;Ets1;Etv1;Fam20b;Fam3c;Fbxl4;Fhit;Fktn;Foxn3;Gas7;Gcom1;Gpr137b;Grm8;Gsn;H13;Hivep3;Hs3st3b1;Id3;Il21r;Iqsec1;Klk1b27;Lrsam1;Luc7l2;Lysmd2;Malat1;Mras;Myh14;Myo10;N4bp3;Nacc2;Nav2;Ncald;Nfkbiz;Notch3;Osbpl2;P2ry14;Pacsin1;Pdgfa;Pdlim2;Pi…
22	transfac_public__M00247	3.75	0.0587		61	705	Abhd6;Ablim1;Aff1;Arap1;Arhgef10l;Arid5a;Atp1a1;Atp2a1;Cacna1d;Camk2a;Cbx4;Csk;Cuedc1;Cxcr3;Cxxc5;Ddr1;Dll4;Dnase1l3;Fbrsl1;Fhit;Fktn;Foxn3;Fyn;Gpcpd1;Gpr137b;Grm8;H2-Ab1;Id3;Il16;Il21r;Inf2;Inpp5b;Iqsec1;Iqsec2;Malat1;Myh14;Pdgfa;Pdlim2;Pld4;Ptafr;Ptprs;Rbm47;Rhbdf2;Rilpl1;Sema4b;Sertad2;Sirpa;Sla2;Slc39a14;Slc41a2;Slc44a1;St3gal6;St6gal1;Tbc1d8;Timp2;Traf4;Tubb2b;Wnk1;Zcchc7;Zhx3;Zmynd8
23	hdpi__HSPA1L	3.69	0.0584	Hspa1l	77	936	2900041M22Rik;4930581F22Rik;Acot2;Adam11;Aldh3b1;Angptl7;Arap1;Arhgef10l;Arid3b;Cacna1d;Camk2a;Cep164;Chst3;Cib2;Crtc1;Cuedc1;Cxcr3;Cxxc5;Ddr1;Dlgap4;Dll4;Dnmt3a;Dusp9;Fam83f;Fbrsl1;Gcom1;Gpr137b;H13;Inf2;Inpp5b;Iqsec1;Mxd4;N4bp3;Nacc2;Nav2;Ndst1;Nek6;Nrxn2;Obscn;Orai2;Osbpl2;Pacsin1;Padi1;Pdlim2;Plxna2;Pou6f1;Ppfia4;Ptprs;Rab6b;Rhbdf2;Rhobtb2;Rnpepl1;Scamp2;Sema4b;Sema7a;Sept4;Serpinh1;Sirpa;Sla…
24	cisbp__M5572	3.69	0.0584	Irf3	287	4876	Abhd4;Abhd6;Ablim1;Acsl1;Actn1;Adar;Adk;Aff1;Aga;Agpat3;Ahi1;Apbb2;Ar;Arap1;Arhgap24;Arhgap6;Arhgef10;Arhgef10l;Arid5a;Armcx2;Atm;Atp1a1;Atp8a1;B2m;B3galnt1;Basp1;Birc3;Bst2;Btg1;Btrc;C130026I21Rik;Cacna1d;Cacna1e;Casz1;Cbx4;Ccdc162;Ccdc28a;Ccr9;Cd38;Cd4;Cd44;Cdc14b;Cdh1;Chd7;Chst3;Clcn3;Clcn5;Cmah;Col17a1;Commd6;Csk;Ctsb;Cuedc1;Cwf19l2;Cxxc5;Cybb;Dap;Ddr1;Dgke;Dll1;Dll4;Dmxl1;Dnajc3;Dnase1l3;Dnm…
25	transfac_pro__M02771	3.68	0.0583	Irf9	51	552	Agpat3;Camk2a;Cbx4;Csk;Cuedc1;Cxxc5;Dlgap4;Dnajc3;Dtx3l;Epsti1;Fktn;Fyb;Fyco1;Fyn;Gnb4;Grm8;Hivep3;Hs3st3b1;Iqsec2;Irf1;Irf7;Laptm4b;Lpp;Malat1;Mef2a;Oasl1;Parp14;Peli1;Plxna2;Rhbdf2;Rhobtb2;Rmnd5a;Rnasel;Sertad2;Sipa1l1;Sla2;Slamf9;Snn;Socs1;Stat1;Stat3;Tcf7l2;Tcirg1;Timp2;Tlr7;Trim56;Usp18;Uvrag;Zbtb20;Zfp36l1;Zmynd8
26	transfac_pro__M03845	3.68	0.0583	Smad1	79	1042	Acvr2b;Adam11;Aldh3b1;Angpt4;Angptl7;Arap1;Arhgef10l;Bscl2;Camk2a;Cbx4;Cd276;Chst3;Clcn5;Csk;Cuedc1;Cxxc5;Cyth1;Ddr1;Dlgap4;Dll4;Dnmt3a;Dusp9;Fam83f;Fbrsl1;Foxn3;Galk1;Gcom1;Gpr137b;Hip1r;Hivep3;Il16;Il21r;Inf2;Inpp5b;Iqsec1;Iqsec2;Itm2c;Itpr3;Maged1;Malat1;Mras;Mxd4;Myh14;N4bp3;Nacc2;Nav2;Osbpl2;Pacsin1;Padi1;Pdlim2;Ppfia4;Ptprs;Pvr;Rab6b;Rai2;Rbm47;Rhbdf2;Rhobtb2;Rnpepl1;Rptor;Scamp2;Sema7a;Sep…
27	hdpi__P4HB	3.55	0.0576	P4hb	81	995	4930581F22Rik;Abhd6;Ablim1;Adam11;Aldh3b1;Angpt4;Angptl7;Apbb2;Arhgef10l;Atp1a1;Cacna1e;Cadm1;Camk2a;Cbx4;Ccdc162;Cd4;Cd79b;Chst3;Crtc1;Csk;Cxxc5;Cyth1;Ddr1;Dll4;Dnmt3a;Dusp9;Fam120b;Fam83f;Fgfr1;Foxn3;Galk1;Gcom1;Gem;Gpr174;Grm8;Hip1r;Il16;Inf2;Inpp5b;Iqsec1;Itm2c;Klf7;Malat1;Myo10;N4bp3;Nacc2;Nav2;Osbpl2;Pacsin1;Pgpep1;Pkig;Plin3;Plxna2;Pou6f1;Ptprs;Pvr;Rai2;Rbm47;Rhbdf2;Rhobtb2;Rhoq;Rilpl1;Scr…
28	taipale__NHLH1_full_CGCAGCTGCG	3.54	0.0575	Nhlh1	124	1689	Acsl1;Adam11;Ahi1;Angpt4;Angptl7;Ap3m2;Apbb2;Arap1;Arhgef10l;Arid5a;Atp2a1;B3galnt1;Btg1;Btg2;Cacna2d4;Cadm1;Casz1;Cbx4;Cd164;Cd4;Cd79b;Chst3;Cirbp;Csk;Ddr1;Dll1;Dll4;Dnmt3a;Dpy19l3;Edem3;Ets1;Etv1;Fam20b;Fam3c;Fbxl4;Fhit;Fktn;Foxn3;Gas7;Gcom1;Gpr137b;Gpr155;Grm8;Gsn;H13;Hivep3;Hs3st3b1;Id3;Il21r;Iqsec1;Iqsec2;Kdm5b;Klk1b27;Lrsam1;Luc7l2;Lysmd2;Malat1;Mras;Myh14;Myo10;N4bp3;Nacc2;Nav2;Ncald;Nfkbi…
29	taipale_tf_pairs__TFAP4_ETV1_RSCGGAANCAGSTGNN_CAP	3.54	0.0575	Etv1; Tfap4	58	681	Ablim1;Acot2;Adam19;Adi1;Aldh3b1;Anks3;Ap3m2;Arhgef10l;Atp2a1;Btg1;Cbx4;Cd276;Creb3l2;Csk;Dennd4b;Dll4;Dntt;Entpd1;Ets1;Fam20b;Fgfr1;Fyb;Gas7;Gem;Grap;Grm8;Hivep3;Inf2;Ldlrad3;Mtss1;N4bp3;Nacc2;Nbl1;Nxf1;Pacsin1;Plin3;Prpf40b;Ptprs;Rasl11b;Rnaset2a;Scamp2;Sdc4;Sec24c;Sema7a;Sh3pxd2a;Sipa1l1;Sla2;Sqle;Src;Stat1;Stat3;Tcf7l2;Timp2;Tmcc3;Tnip1;Tubb2a;Ypel3;Zcchc24
30	jaspar__MA0050.2	3.53	0.0574	Irf1	34	306	Birc3;C130026I21Rik;Cacna1e;Ccr9;Dlgap4;Dtx3l;Fam169b;Fam20b;Gnb4;H2-K1;H2-Q7;Ifi44;Lpp;Lysmd2;Lzts2;Nrg2;Parp3;Peli1;Ppp3cc;Rhobtb2;Rnasel;Sertad2;Sipa1l1;Slc15a3;Socs1;Sp140;Stat1;Tapbp;Tapbpl;Tcf7l2;Trim56;Uba7;Usp18;Zfp36l1
31	neph__UW.Motif.0037	3.5	0.0572		62	712	Adam11;Angptl7;Arhgef10l;Arid5a;Camk2a;Cdh1;Chst3;Creb3l2;Csf2rb;Csk;Cuedc1;Cxxc5;Cyth4;Ddr1;Dlgap4;Dll1;Dll4;Dst;Dusp9;Fbrsl1;Foxj2;Gas7;Gcom1;Gpr137b;Il16;Il21r;Itpr3;Luc7l2;Myh14;Nacc2;Ncald;Ndst1;Nr2c2ap;Nrg2;Pkig;Plxna2;Polr3gl;Prpf40b;Ptafr;Ptprs;Rab6b;Rai2;Ralgps2;Rbm47;Rhoq;Rpgrip1;Rps6ka1;Rptor;Scrn1;Sdc4;Sema7a;Shb;Sipa1l1;Tcf7l2;Tef;Timp2;Tnip1;Tnrc6b;Top1mt;Tram2;Trim8;Zmynd8
32	taipale__NHLH1_DBD_CGCAGCTGCG	3.46	0.0571	Nhlh1	284	4916	1110008P14Rik;1300002E11Rik;2900041M22Rik;4930581F22Rik;Abhd6;Ablim1;Acsl1;Actn1;Adam11;Ahi1;Aldh3b1;Angpt4;Angptl7;Ap3m2;Apbb2;Araf;Arap1;Arhgap24;Arhgap6;Arhgef10l;Arid3a;Arid3b;Arid5a;Asph;Atp1a1;Atp2a1;B2m;B3galnt1;Basp1;Bnip1;Btg2;Cacna1d;Cacna2d4;Cadm1;Camk2a;Casz1;Cbx4;Ccr5;Ccr9;Cd164;Cd180;Cd276;Cd4;Cd44;Cdk5rap3;Chst3;Cirbp;Clcn3;Clcn5;Col15a1;Crtc1;Csk;Ctnnbl1;Cxxc5;Cyth1;Cyth4;Dctn6;Dd…
33	hdpi__FGF19	3.46	0.0571	Fgf15	68	831	4930581F22Rik;Adam11;Aldh3b1;Angpt4;Angptl7;Arap1;Arhgap27;Arhgef10l;Camk2a;Chst3;Crtc1;Csk;Cuedc1;Cxxc5;Ddr1;Dlgap4;Dll4;Dnmt3a;Dusp9;Fbrsl1;Galk1;Gcom1;Gna11;Gpr132;Gpr137b;Il21r;Inf2;Inpp5b;Iqsec1;Itm2c;Malat1;Mxd4;N4bp3;Nacc2;Ncf1;Ndst1;Nrxn2;Obscn;Osbpl2;Pacsin1;Padi1;Pdlim2;Pgpep1;Plin3;Pou6f1;Ppfia4;Ptprs;Rab6b;Rhbdf2;Rhobtb2;Sema7a;Sept4;Serpinh1;Sh2b2;Sirpa;Slc9a1;Slco4a1;Snn;Socs3;Src;S…
34	neph__UW.Motif.0568	3.44	0.0569		102	1382	Ablim1;Acot2;Adam11;Angpt4;Angptl7;Apbb2;Arap1;Arhgap27;Arhgef10l;Camk2a;Casz1;Cd300lf;Chst3;Clybl;Csk;Cxcr3;Cxxc5;Cyth4;Ddr1;Ddrgk1;Dlgap4;Dll4;Dst;Ergic1;Fam83f;Fgfr1;Fyn;Gas7;Gcom1;Grap;Hpse;Id3;Il16;Il21r;Inpp5b;Iqsec1;Iqsec2;Lpp;Luc7l2;Lzts2;Malat1;Mcoln2;Mgst2;Mknk1;Mras;N4bp3;Nacc2;Nav2;Nek6;Nr2c2ap;Nrxn2;Pacsin1;Pde4a;Pdgfa;Pdgfc;Pdlim2;Phc3;Pkig;Plxna2;Pou6f1;Prpf40b;Ptafr;Ptpn1;Ptprs;Ra…
35	cisbp__M5670	3.43	0.0568	Nhlh1	275	4719	1110008P14Rik;1300002E11Rik;2900041M22Rik;4930581F22Rik;Abhd6;Ablim1;Acsl1;Actn1;Adam11;Ahi1;Aldh3b1;Angpt4;Angptl7;Ap3m2;Apbb2;Araf;Arap1;Arhgap24;Arhgap6;Arhgef10l;Arid3a;Arid3b;Arid5a;Asph;Atp1a1;Atp2a1;B2m;B3galnt1;Basp1;Bnip1;Btg2;Cacna1d;Cacna2d4;Cadm1;Camk2a;Casz1;Cbx4;Ccr5;Ccr9;Cd164;Cd276;Cd4;Cd44;Cdk5rap3;Chst3;Cirbp;Clcn3;Col15a1;Crtc1;Csk;Ctnnbl1;Cxxc5;Cyth1;Cyth4;Dctn6;Ddr1;Dgkd;Dlga…
36	hdpi__ZNF671	3.4	0.0567		93	1227	4930581F22Rik;Abhd6;Ablim1;Acot2;Adam11;Aldh3b1;Angpt4;Angptl7;Apbb2;Arap1;Arhgef10l;Arid5a;Cacna1d;Camk2a;Cep164;Chst3;Crtc1;Csk;Ctsb;Cuedc1;Cxcr3;Cxxc5;Cyth1;Cyth4;Ddr1;Dlgap4;Dll4;Dnmt3a;Dusp9;Fam83f;Fbrsl1;Gcom1;Gpr137b;H13;Il21r;Inf2;Inpp5b;Iqsec1;Itpr3;Malat1;Matn2;Mknk1;Mxd4;N4bp3;Nacc2;Nav2;Ncf1;Ndst1;Nek6;Nrxn2;Obscn;Orai2;Osbpl2;Pacsin1;Padi1;Pdlim2;Pgpep1;Pim2;Pkig;Plxna2;Pou6f1;Ppfia4…
37	elemento__CCCACGC	3.37	0.0565		126	1778	Ablim1;Acsl1;Adam11;Adar;Ahi1;Aldh3b1;Angptl7;Ap3m2;Apc;Arhgef10;Arhgef10l;Btg1;Cacna1d;Cacna2d4;Cadm1;Casz1;Ccr9;Cd180;Cd4;Chd7;Chst3;Clcn3;Crtc1;Csk;Cuedc1;Cwf19l2;Cxxc5;Ddr1;Ddrgk1;Dll1;Dll4;Dmxl1;Dnmt3a;Dpy19l3;Dst;Ets1;Fam3c;Fbrsl1;Fbxl4;Fktn;Foxn3;Foxo1;Fyb;Gcm2;Gnaq;Gpr155;Grm5;Grm8;Hip1r;Hmgn3;Hs3st3b1;Id3;Il16;Inf2;Inpp5k;Iqsec2;Irf1;Ldlrad3;Luc7l2;Malat1;Mras;Myh14;Nacc2;Nav2;Nbl1;Nek1;…
38	transfac_pro__M01721	3.36	0.0565	Pura	47	472	4930581F22Rik;Adam11;Aldh3b1;Angpt4;Arap1;Arhgef10l;Camk2a;Casz1;Chst3;Csk;Cxxc5;Ddr1;Dll4;Dnmt3a;Fam83f;Fbrsl1;Il21r;Inf2;Inpp5b;Iqsec1;Mxd4;N4bp3;Nacc2;Nek6;Nrxn2;Osbpl2;Pacsin1;Plxna2;Ptafr;Ptprs;Rab6b;Rhbdf2;Rhobtb2;Sdc4;Sema7a;Sept4;Serpinh1;Sh2b2;Sirpa;Snn;Socs3;Src;Stard3;Timp2;Tnip1;Trim8;Zcchc24
39	hdpi__CANX	3.34	0.0564	Canx	65	833	Ablim1;Ahi1;Apbb2;Arhgef10l;Btrc;Cacna1e;Camk2a;Cd276;Cd4;Chd7;Chst3;Crtc1;Dap;Dctn6;Dnajc3;Dusp9;Fbrsl1;Fhit;Fktn;Fyb;Gcom1;Gnaq;Gnb4;Grm5;Gsn;Ier5;Il16;Inf2;Iqsec1;Iqsec2;Kdr;Lpp;Mcoln2;Mctp2;Mef2a;Mras;Nacc2;Nbl1;Ndst1;Nrxn2;Phf21a;Pim2;Pou6f1;Ppfia4;Prdm2;Ptprs;Rab10;Ralgps2;Rbm47;Sipa1l1;Sirpa;Sla2;Slc36a4;Slco4a1;Srgap3;Stat1;Stk38l;Tbcel;Tcf7l2;Tmem218;Tnip1;Tnrc6b;Tsc22d1;Zbtb20;Zdhhc14
40	taipale_tf_pairs__TFAP4_ETV4_RCCGGAARCASSTGNN_CAP	3.33	0.0563	Etv4; Tfap4	146	2252	1300002E11Rik;Ablim1;Acot2;Adam19;Adi1;Aldh3b1;Angptl7;Anks3;Ap3m2;Apbb2;Arap1;Arhgap27;Arhgef10;Arhgef10l;Asph;Atp2a1;Atp6v1d;Btg1;Cacna1e;Camk2a;Cbx4;Ccr9;Cd276;Cd79b;Chst3;Cirbp;Clcn3;Clcn5;Creb3l2;Csk;Cxxc5;Cyth1;Cyth4;Ddr1;Dennd4b;Dlgap4;Dll1;Dll4;Dnmt3a;Dntt;Entpd1;Ets1;Fam20b;Fbxl12;Fcrla;Fgfr1;Fggy;Fhit;Fktn;Foxn3;Fth1;Fyb;Fyn;Gas7;Gcom1;Gem;Gpm6b;Grap;Grm8;Gsn;Hivep3;Hoxa7;Hs3st3b1;Hspa1…
41	hdpi__HLCS	3.32	0.0562	Hlcs	126	1834	2900041M22Rik;4930581F22Rik;Actn1;Acvr2b;Adam11;Aldh3b1;Angpt4;Angptl7;Anks3;Apbb2;Arap1;Arhgef10l;Arid5a;Camk2a;Casz1;Cd276;Cep164;Chst3;Crtc1;Csk;Ctsb;Cuedc1;Cxcr3;Cxxc5;Cyth1;Cyth4;Ddr1;Dlgap4;Dll4;Dnmt3a;Dusp9;Fam83f;Fbrsl1;Foxn3;Galk1;Gas7;Gcom1;Gem;Gna11;Gpr132;Gpr137b;H13;Hip1r;Hivep3;Hvcn1;Il16;Il21r;Inf2;Inpp5b;Iqsec1;Iqsec2;Itm2c;Itpr3;Malat1;Matn2;Mras;Mxd4;Myh14;N4bp3;Nacc2;Nav2;Nbl1;…
42	hdpi__TGIF2LX	3.3	0.0561	Tgif2lx1; Tgif2lx2	200	3066	2210016F16Rik;2900041M22Rik;Ablim1;Acot2;Acvr2b;Adam11;Adam19;Adar;Adipor2;Aldh3b1;Angpt4;Angptl7;Anks3;Apbb2;Arap1;Arhgef10;Arhgef10l;Arid3a;Arid3b;Arid5a;Atp1a1;AU040320;B3galnt1;Bfsp2;Bhlha15;Cacna1d;Cacna1e;Camk2a;Ccr9;Cd276;Cd79b;Cep164;Chd7;Chst3;Clcn5;Col17a1;Creb3l2;Crtc1;Csk;Ctnnbl1;Ctsb;Cuedc1;Cxxc5;Cyth1;Cyth4;Dap;Ddr1;Dhcr24;Dlgap4;Dll1;Dll4;Dnmt3a;Dock2;Dusp9;Ebpl;Ets1;Fam160b2;Fam20…
43	cisbp__M1882	3.3	0.0561	Irf1	42	441	Birc3;C130026I21Rik;Cacna1e;Ccr9;Cxxc5;Dlgap4;Dll1;Dtx3l;Fam169b;Fam20b;Gnb4;H2-K1;H2-Q7;Ifi44;Il21r;Lpp;Lysmd2;Lzts2;Mef2a;Nrg2;P2ry14;Parp3;Peli1;Phf21a;Ppp3cc;Rhobtb2;Rnasel;Sertad2;Sipa1l1;Slc15a3;Socs1;Sp140;Stat1;Stat3;Tapbp;Tapbpl;Tcf7l2;Trim56;Uba7;Usp18;Zbtb20;Zfp36l1
44	transfac_pro__M05472	3.29	0.0561	Zbtb41	69	883	Acsl1;Arap1;Arhgap6;Arhgef10;Arhgef10l;Arid5a;Atm;B3galnt1;Basp1;Blcap;C130026I21Rik;Casz1;Chst3;Clcn5;Csk;Cuedc1;Cxcr3;Ddr1;Dgke;Dnmt3a;Dusp9;Etnk1;Fgfr1;Fhit;Foxj2;Foxn3;Gem;H13;H2-Oa;Hif1a;Hoxa3;Hpse;Id3;Iqsec2;Luc7l2;Mtus2;N4bp3;Nav2;Nek7;Osbpl2;P2ry14;Pgpep1;Pisd-ps2;Plin3;Pls3;Plxna2;Ppfia4;Ppp3cc;Ptafr;Ptpn1;Ptprs;Rab10;Rab21;Rab6b;Rbm47;Rilpl1;Rptor;Sel1l;Sema7a;Slc37a2;Slc3a2;Sqle;Tacc2;…
45	cisbp__M6313	3.29	0.0561	Irf8	123	1861	Ablim1;Acvr2b;Adipor2;Agpat3;Arhgef10l;Arid5a;Atm;Btg1;C130026I21Rik;Cacna1e;Cbx4;Cd37;Chst3;Csk;Cuedc1;Cxxc5;Cybb;Dennd4b;Dgke;Dlgap4;Dll1;Dll4;Dnajc3;Dnase1l3;Dst;Dtx3l;Eps15;Etv1;Fbxl4;Fktn;Foxj2;Foxn3;Fyb;Fyn;Gnaq;Gnb4;Gpr174;Grm5;Hif1a;Hivep3;Hs3st3b1;Ifi44;Igf1r;Igsf9;Inpp5b;Iqsec1;Irf1;Kynu;Ldlrad3;Lgals8;Lims1;Lpp;Luc7l2;Lysmd2;Lzts2;Man1a2;Mef2a;Mpeg1;Msi2;Mtss1;Myo10;N4bp3;Nek6;Nfkbie;N…
46	neph__UW.Motif.0343	3.28	0.056		92	1232	Abhd6;Ablim1;Acvr2b;Adam11;Aldoc;Apbb2;Apc;Arhgef10l;Atp1a1;Btg1;Btg2;Cacna1e;Camk2a;Cbx4;Ccr5;Cd4;Chst3;Col15a1;Csk;Cuedc1;Cxxc5;Dap;Ddr1;Dnase1l3;Dst;Eepd1;Ets1;Fgfr1;Foxn3;Fyn;Gas7;Gcom1;Gpr137b;Gpr155;Gpr162;Grm8;Hivep3;Hoxa3;Hspa13;Igsf9;Il16;Il21r;Irf1;Klf7;Ldoc1l;Lpp;Luc7l2;Lzts2;Matn2;Mras;N4bp3;Nacc2;Nbl1;Nfkbie;Nrg2;Nrxn2;Nudt16;Nxf1;Padi1;Pdlim2;Phf21a;Pisd-ps2;Plin3;Plxna2;Ptpre;Ptprs…
47	cisbp__M3516	3.28	0.056	Gata1; Lmo2	145	2138	1300002E11Rik;2900041M22Rik;Ablim1;Acot2;Acsl1;Adam11;Ahi1;Aldh3b1;Angpt4;Angptl7;Apbb2;Araf;Arap1;Arhgap27;Arhgef10l;Arid3a;Arid5a;Atp8a1;B3galnt1;Btg2;Cacna1e;Camk2a;Cd300lf;Cdk5rap3;Cep164;Chst3;Cirbp;Crtc1;Cxcr3;Cyth4;Ddr1;Dgkd;Dlgap4;Dll1;Dll4;Dnajc3;Dnmt3a;Dpy19l3;Dusp9;Ets1;Fgfr1;Fggy;Foxn3;Fyco1;Fyn;Galk1;Gas7;Gcom1;Gem;Gpr132;Gpr137b;Grm5;Grm8;H13;H2-Oa;Hivep3;Hs3st3b1;Il16;Il21r;Inpp5b;…
48	transfac_pro__M06729	3.27	0.056	Zfp282	33	288	Ablim1;Apbb2;Blcap;Cd4;Cxxc5;Dll1;Dll4;Dnmt3a;Fyco1;Gnb4;Grap;Iqsec2;Luc7l2;Map1lc3a;Matn2;Mtss1;Pdgfc;Peli1;Pls3;Prkacb;Rhbdf2;Robo3;Sertad2;Sirpa;Stat3;Stk38l;Tcf7l2;Tex264;Timp2;Tnrc6b;Tspan13;Tubb2b;Zcchc24
49	cisbp__M2502	3.25	0.0558		53	595	Apbb2;Apc;Ar;Arhgef10l;Atf6;B2m;Btg1;Btrc;Cbx4;Cep164;Chd7;Clybl;Dnase1l3;Dnmt3a;Dusp9;Fgfr1;Fyn;Gpr174;Grm5;Grm8;Grn;Hoxa3;Hspa13;Igf1r;Kdm5b;Klf7;Klrd1;Luc7l2;Nav2;Pdpk1;Phc3;Plxna2;Prkacb;Ptprs;Rab21;Scn3a;Sema7a;Sertad2;Sipa1l1;Slc44a1;Slc9a9;Sort1;Sqle;St8sia4;Tcf7l2;Tgfbr1;Tmem218;Tnrc6a;Trib1;Tspan13;Tubb2b;Zdhhc14;Zmynd8
50	transfac_pro__M02088	3.23	0.0557	Tcf3	63	767	Adam11;Ahi1;Angpt4;Arid3a;Arid5a;Atp8a1;B3galnt1;Camk2a;Cd79b;Chst3;Cirbp;Crtc1;Csk;Ddr1;Dgkd;Dlgap4;Dll1;Dll4;Dnmt3a;Dst;Ergic1;Fgfr1;Galk1;Gcom1;Gem;Grm8;Hvcn1;Il16;Inpp4b;Iqsec1;Itpr2;Itpr3;Klk1b27;Lrsam1;Lysmd2;Malat1;Mras;N4bp3;Nacc2;Notch3;Ogt;Pdlim2;Pkp3;Plin3;Plxna2;Ptprs;Rab6b;Rasl11b;Scamp2;Sdc4;Sema7a;Sept4;Serpini1;Sh3pxd2a;Sla2;Slco4a1;Tbc1d14;Tcf7l2;Timp2;Tnip1;Traf1;Traf4;Tubb2a
Showing 1 to 50 of 50 entriesPrevious1Next

## Sheet: Clust6
Cluster 6 size: 32
	motif	NES	AUC	TF_direct	nEnrGenes	rankAtMax	enrichedGenes
1	hocomoco__SPI1_HUMAN.H10MO.A	8.19	0.173	Bcl11a; Spi1	7	757	Cd52;Cytip;Gramd3;H2-DMb2;Irf5;Tnni2;Tsc22d3
2	cisbp__M4475	7.83	0.166	Bcl11a; Spi1	12	3792	Aldoa;Cd52;Cytip;Gramd3;H2-DMb2;Irf5;Lipa;Sla;Slc46a3;Tnni2;Tsc22d3;Zyx
3	factorbook__PU1	7.21	0.154	Bcl11a; Irf4; Spi1; Spib	11	3901	Aldoa;Btla;Cd52;Cytip;Gramd3;H2-DMb2;Irf5;Lipa;Sla;Tnni2;Tsc22d3
4	cisbp__M4489	6.67	0.144	Bcl11a; Spi1; Spib	10	3724	Aldoa;Btla;Cd52;Gramd3;H2-DMb2;Irf5;Lipa;Sla;Tnni2;Tsc22d3
5	taipale__SPIB_DBD_AAAAAGMGGAAGTN	6.03	0.132	Spi1; Spib; Spic	7	1836	Ehbp1l1;Irf5;Man2b1;Sat1;Sla;Tnni2;Tsc22d3
6	cisbp__M6119	5.93	0.13	Spi1	10	2389	Aldoa;Cd52;Cytip;Gramd3;H2-DMb2;Irf5;Sat1;Sla;Tnni2;Tsc22d3
7	cisbp__M6485	5.89	0.129	Spib; Spic	7	1836	Aldoa;Ehbp1l1;Irf5;Man2b1;Sat1;Sla;Tsc22d3
8	cisbp__M5864	5.78	0.127	Spi1; Spib; Spic	11	4493	Aldoa;Cd52;Ehbp1l1;H2-DMb2;Irf5;Lipa;Man2b1;Sat1;Sla;Tnni2;Tsc22d3
9	hocomoco__SPIB_HUMAN.H10MO.B	5.73	0.126	Spib; Spic	7	1836	Aldoa;Ehbp1l1;Irf5;Man2b1;Sat1;Sla;Tsc22d3
10	transfac_pro__M01204	5.63	0.124	Spib; Spic	4	185	Irf5;Sla;Tnni2;Tsc22d3
11	transfac_pro__M07204	5.56	0.122	Ar	4	406	Cd52;Cytip;Sla;Zyx
12	flyfactorsurvey__Vis_Cell_FBgn0033748	5.48	0.121	Tgif1; Tgif2; Tgif2lx1; Tgif2lx2	7	1574	Aldoa;Cyp4f18;Irf5;Man2b1;Sla;Slc46a3;Tsc22d3
13	cisbp__M1841	5.45	0.12	Ar	4	406	Cd52;Cytip;Sla;Zyx
14	flyfactorsurvey__Achi_SOLEXA_FBgn0033749	5.35	0.119	Tgif1; Tgif2; Tgif2lx1; Tgif2lx2	4	406	Cyp4f18;Cytip;Sla;Tsc22d3
15	cisbp__M5267	5.35	0.118	Tgif1; Tgif2; Tgif2lx1; Tgif2lx2	8	2389	Aldoa;Cyp4f18;Cytip;Irf5;Man2b1;Sla;Slc46a3;Tsc22d3
16	cisbp__M4727	5.27	0.117	Tgif1; Tgif2; Tgif2lx1; Tgif2lx2	4	406	Cyp4f18;Cytip;Sla;Tsc22d3
17	taipale_tf_pairs__TEAD4_SPIB_RGAATGCGGAAGTN_CAP_1	5.27	0.117	Spib; Tead4	11	3611	Aldoa;Cd52;Cytip;Ehbp1l1;Gramd3;Irf5;Lipa;Man2b1;Sat1;Sla;Slc46a3
18	cisbp__M5040	5.22	0.116	Meis1; Meis2	9	2230	Aldoa;Cyp4f18;Cytip;Irf5;Man2b1;Sla;Slc46a3;Tsc22d3;Zyx
19	jaspar__MA0252.1	5.08	0.113		9	1973	Aldoa;Cyp4f18;Cytip;Irf5;Man2b1;Sla;Slc46a3;Tsc22d3;Zyx
20	transfac_pro__M05247	5.07	0.113		7	1634	Cd52;Cyba;Ehbp1l1;H2-DMb1;H2-DMb2;Sat1;Zyx
21	flyfactorsurvey__Hth_Cell_FBgn0001235	5.06	0.113	Meis1; Meis2	9	1836	Aldoa;Cyp4f18;Cytip;Irf5;Man2b1;Sla;Slc46a3;Tsc22d3;Zyx
22	flyfactorsurvey__Vis_SOLEXA_FBgn0033748	5.05	0.113	Tgif1; Tgif2; Tgif2lx1; Tgif2lx2	4	406	Cyp4f18;Cytip;Sla;Tsc22d3
23	transfac_pro__M05003	4.91	0.11		3	161	Aldoa;Irf5;Sla
24	cisbp__M5268	4.91	0.11	Tgif1; Tgif2; Tgif2lx1; Tgif2lx2	4	406	Cyp4f18;Cytip;Sla;Tsc22d3
25	jaspar__MA0227.1	4.89	0.11	Meis1; Meis2	4	406	Aldoa;Cyp4f18;Sla;Tsc22d3
26	taipale_tf_pairs__GCM2_FOXI1_RTAAATANGGGNN_CAP	4.88	0.109	Foxi1; Gcm2	4	413	Aldoa;Cytip;Sla;Slc46a3
27	transfac_pro__M06127	4.83	0.109	Zscan22	5	841	Ehbp1l1;H2-DMb2;Lipa;Naga;Sla
28	transfac_pro__M05058	4.8	0.108		7	1574	Aldoa;Btla;Cd52;Creg1;Cytip;Sla;Zyx
29	cisbp__M5863	4.79	0.108	Spi1; Spib; Spic	8	2797	Aldoa;H2-DMb2;Irf5;Man2b1;Sat1;Sla;Tnni2;Tsc22d3
30	cisbp__M2059	4.72	0.106	Tgif1; Tgif2; Tgif2lx1; Tgif2lx2	8	2230	Aldoa;Cyp4f18;Cytip;Irf5;Man2b1;Sla;Slc46a3;Tsc22d3
31	cisbp__M4453	4.68	0.106	Bcl11a	11	3032	Aldoa;Btla;Cd52;Cytip;H2-DMb2;Irf5;Lipa;Sla;Tnni2;Tsc22d3;Zyx
32	cisbp__M0855	4.64	0.105		8	3295	Aldoa;Cyp4f18;Cytip;Gramd3;Shisa5;Sla;Tsc22d3;Zyx
33	cisbp__M1035	4.61	0.104	Snai1; Tgif1; Tgif2	6	1215	Aldoa;Cyp4f18;Cytip;Sla;Tsc22d3;Zyx
34	cisbp__M4694	4.61	0.104	Borcs8; Mef2a	4	841	Aldoa;Ehbp1l1;Sla;Tsc22d3
35	transfac_pro__M05248	4.55	0.103		7	1836	Cd52;Cyba;Ehbp1l1;H2-DMb1;H2-DMb2;Sat1;Zyx
36	transfac_pro__M07837	4.55	0.103	Tgif1; Tgif2; Tgif2lx1; Tgif2lx2	7	2389	Aldoa;Cyp4f18;Cytip;Man2b1;Sla;Slc46a3;Tsc22d3
37	elemento__AGGCCCC	4.5	0.102		10	3032	Aldoa;Cd209a;Ehbp1l1;H2-DMb2;Irf5;Shisa5;Sla;Tnf;Tnni2;Tsc22d3
38	transfac_pro__M00819	4.5	0.102		4	757	Aldoa;Cyp4f18;Man2b1;Sla
39	hdpi__MCTP2	4.42	0.101	Mctp2	4	757	Aldoa;Irf5;Sla;Tsc22d3
40	factorbook__UA13	4.42	0.101		4	757	Aldoa;Cd209a;Ehbp1l1;Sla
41	neph__UW.Motif.0273	4.42	0.101		4	757	Aldoa;Irf5;Sla;Tsc22d3
42	hocomoco__SPI1_MOUSE.H10MO.A	4.38	0.0998	Spi1	11	3611	Aldoa;Cd52;Cytip;Gramd3;H2-DMb2;Irf5;Shisa5;Sla;Slc46a3;Tnni2;Tsc22d3
43	cisbp__M0826	4.35	0.0993		3	179	Cyp4f18;Gramd3;Sla
44	cisbp__M6484	4.34	0.099	Bcl11a; Spi1	10	2742	Aldoa;Cd52;Cytip;Gramd3;H2-DMb2;Irf5;Sla;Slc46a3;Tnni2;Tsc22d3
45	transfac_pro__M07224	4.32	0.0987	Spi1	14	3792	Aldoa;Cd52;Cytip;Gramd3;H2-DMb2;Irf5;Lipa;Naga;Sat1;Shisa5;Sla;Tnni2;Tsc22d3;Zyx
46	homer__VAGRACAKWCTGTYC_GRE	4.32	0.0987		4	841	Aldoa;Cytip;Sla;Tsc22d3
47	transfac_pro__M05677	4.31	0.0986		3	241	Aldoa;Gramd3;Tsc22d3
48	neph__UW.Motif.0349	4.29	0.0982		3	161	Aldoa;Sla;Tnni2
49	elemento__CGCCCTC	4.26	0.0977		6	1007	Aldoa;Irf5;Naga;Sat1;Tnf;Tsc22d3
50	predrem__nrMotif446	4.26	0.0975		3	241	Aldoa;Irf5;Tnf
Showing 1 to 50 of 50 entriesPrevious1Next

## Sheet: Clust7
Cluster 7 size: 67
	motif	NES	AUC	TF_direct	nEnrGenes	rankAtMax	enrichedGenes
1	cisbp__M4899	4.94	0.112	Tfap4	8	396	Acadsb;Adamtsl2;Cd82;Cdh22;Clec2i;Hyi;Lmo2;Mgat1
2	taipale__IRF7_DBD_NCGAAANYGAAACY_repr	4.86	0.11	Irf7	11	855	Cbx7;Ezh1;Fam26f;H2-D1;H2-M3;H2-Q6;H2-T22;H2-T23;Klhl24;Lag3;Mgat1
3	cisbp__M5576	4.82	0.11	Irf7	11	938	Cbx7;Ezh1;Fam26f;H2-D1;H2-M3;H2-Q6;H2-T22;H2-T23;Klhl24;Lag3;Mgat1
4	transfac_pro__M05714	4.82	0.11	Mecom	26	4950	5430427O19Rik;Adamtsl2;Btd;Ccl4;Cd82;Cdh22;Clec2i;Clvs1;Dnajb5;Eif4a2;Enpp5;Ezh1;Hspa5;Itga4;Klhl24;Lax1;Lmo2;Mgat1;Osbpl5;Pltp;Ptgds;Slc2a6;Thnsl2;Ttc39a;Txndc5;Zfp945
5	predrem__nrMotif1682	4.67	0.107		9	726	1110032A03Rik;5430427O19Rik;Adamtsl2;Cdh22;Clec2i;Clvs1;Hpgds;Mgat1;Whrn
6	transfac_pro__M07367	4.33	0.101	Snai2	15	2020	5430427O19Rik;Acadsb;Adamtsl2;Cd82;Cdh22;Dnajb5;Enpp5;Ezh1;Hdac11;Itga4;Klhl24;Mgat1;Ptgds;Ttc39a;Whrn
7	cisbp__M4494	4.29	0.1	Bcl3; Rela	15	2199	5430427O19Rik;Adamtsl2;Cbx7;Ccl4;Cd82;Cdh22;Dnajb5;Ezh1;Fam43a;Itga4;Kremen1;Lmo2;Ptgds;Slc2a6;Ttc39a
8	transfac_pro__M03565	4.24	0.0996	Snai2	10	847	Acadsb;Adamtsl2;Cd82;Cdh22;Dnajb5;Ezh1;Hdac11;Lmo2;Mgat1;Ttc39a
9	flyfactorsurvey__crp_SANGER_10_FBgn0001994	4.23	0.0995	Tfap4	10	938	Acadsb;Adamtsl2;Cd82;Cdh22;Clec2i;Ezh1;Hyi;Klhl24;Lmo2;Mgat1
10	predrem__nrMotif244	4.2	0.0989		6	230	Cdh22;Clvs1;Dnajb5;Ezh1;Lax1;Osbpl5
11	predrem__nrMotif590	4.13	0.0977		7	397	Acadsb;Adamtsl2;Cdh22;Clvs1;Ezh1;Fam26f;Hpgds
12	predrem__nrMotif588	4.06	0.0966		8	579	Adamtsl2;Dnajb5;Erbb3;Ezh1;Hdac11;Lmo2;Mgat1;Rasgrf1
13	cisbp__M4498	4.03	0.0962	Bcl3; Rela	11	1118	Adamtsl2;Cd82;Cdh22;Dnajb5;Ezh1;Fam43a;Itga4;Kremen1;Lmo2;Slc2a6;Ttc39a
14	transfac_pro__M00913	4.02	0.0959	Myb; Mybl2	9	726	Btd;Cdh22;Clvs1;Ezh1;Itga4;Klhl24;Lmo2;Mgat1;Thnsl2
15	transfac_pro__M06003	3.98	0.0952	Gm28557; Zfp273; Zfp457; Zfp458; Zfp493; Zfp58; Zfp595; Zfp65; Zfp708; Zfp72; Zfp738; Zfp85; Zfp87	17	2924	5430427O19Rik;Acadsb;Adamtsl2;Ccl4;Cd82;Cdh22;Dnajb5;Ezh1;Hdac11;Ifit2;Klhl24;Kremen1;Lmo2;Mgat1;Thnsl2;Ttc39a;Whrn
16	cisbp__M4491	3.97	0.0951	Bcl3; Rela	8	595	Adamtsl2;Cd82;Cdh22;Ezh1;Fam43a;Itga4;Kremen1;Slc2a6
17	stark__CAGGTG	3.95	0.0947	Snai1; Snai2; Snai3	9	844	Acadsb;Adamtsl2;Cd82;Cdh22;Dnajb5;Ezh1;Hdac11;Lmo2;Ttc39a
18	transfac_pro__M06800	3.94	0.0946	Zbtb22	10	1111	Adamtsl2;Cbx7;Cdh22;Clvs1;Fam26f;Fam43a;Ifit2;Lax1;Mgat1;Txndc5
19	elemento__CCTGGCA	3.93	0.0943		8	642	Adamtsl2;Cd82;Cdh22;Dnajb5;Hdac11;Mgat1;Osbpl5;Ttc39a
20	taipale__IRF8_full_NCGAAACCGAAACT	3.88	0.0935	Irf8	8	668	Cbx7;Cd82;Ezh1;Fam26f;H2-D1;H2-M3;Lag3;Mgat1
21	factorbook__NFKB1	3.87	0.0933	Bcl3; Nfkb1	5	194	Adamtsl2;Cd82;Cdh22;Fam43a;Kremen1
22	predrem__nrMotif2631	3.86	0.0932		14	1741	5430427O19Rik;Adamtsl2;Ccl4;Cd82;Cdh22;Clec2i;Clvs1;Dnajb5;Eif4a2;Enpp5;Ezh1;H2-D1;Klhl24;Osbpl5
23	hocomoco__HNF4G_MOUSE.H10MO.C	3.85	0.0931	Hnf4g	10	1207	Adamtsl2;Cbx7;Cdh22;Enpp5;Erbb3;Hdac11;Hpgds;Mgat1;Rasgrf1;Ttc39a
24	cisbp__M0509	3.85	0.093		7	423	5430427O19Rik;Adamtsl2;Cdh22;Ezh1;Hdac11;Mgat1;Slc2a6
25	transfac_pro__M08835	3.84	0.0928	Glis3	8	668	Adamtsl2;Cbx7;Cd82;Cdh22;Dnajb5;Erbb3;Ezh1;Ptgds
26	taipale_tf_pairs__TEAD4_CEBPD_RGWATGYNNTTRCGYAAN_CAP	3.82	0.0925	Cebpd; Tead4	7	556	5430427O19Rik;Eif4a2;Ezh1;Hpgds;Klhl24;Kremen1;Thnsl2
27	hocomoco__TF7L2_HUMAN.H10MO.A	3.82	0.0924	Lef1; Tcf4; Tcf7l2	15	2199	5430427O19Rik;Adamtsl2;Cbx7;Cdh22;Dnajb5;Ezh1;Fam43a;Hpgds;Itga4;Klhl24;Kremen1;Lax1;Lmo2;Mgat1;Whrn
28	transfac_pro__M05640	3.82	0.0924	Gm28557; Zfp273; Zfp457; Zfp458; Zfp493; Zfp58; Zfp595; Zfp65; Zfp708; Zfp72; Zfp738; Zfp85; Zfp87	9	855	5430427O19Rik;Adamtsl2;Ccl4;Erbb3;Ezh1;H2-D1;Hpgds;Lmo2;Whrn
29	elemento__CCGGGTC	3.81	0.0923		8	569	Cdh22;Dnajb5;Ezh1;H2-D1;H2-M3;H2-Q6;H2-T22;H2-T23
30	cisbp__M4485	3.8	0.0922	Bcl3; Rela	7	463	Adamtsl2;Cd82;Cdh22;Ezh1;Itga4;Kremen1;Slc2a6
31	transfac_pro__M05521	3.8	0.0921	Zfp398	8	556	Cd82;Dnajb5;Enpp5;H2-D1;H2-M3;H2-Q6;H2-T22;Pltp
32	predrem__nrMotif125	3.79	0.0919		13	1990	5430427O19Rik;Acadsb;Adamtsl2;Btd;Cd82;Clec2i;Clvs1;Ezh1;Lag3;Lmo2;Mgat1;Rasgrf1;Ttc39a
33	homer__AGAGGAAGTG_PU.1	3.75	0.0913	Spi1	9	837	5430427O19Rik;Ccl4;Cd82;Dnajb5;Ezh1;Fam26f;Hpgds;Itga4;Mgat1
34	predrem__nrMotif563	3.74	0.0911		7	668	1110032A03Rik;5430427O19Rik;Adamtsl2;Cd82;Cdh22;Ezh1;Lax1
35	cisbp__M4453	3.69	0.0903	Bcl11a	9	891	5430427O19Rik;Ccl4;Cd82;Cdh22;Dnajb5;Ezh1;Hpgds;Mgat1;Slc2a6
36	predrem__nrMotif1606	3.65	0.0896		6	377	Adamtsl2;Cdh22;Eif4a2;Erbb3;Ttc39a;Whrn
37	cisbp__M4495	3.59	0.0886	Bcl3; Rela	7	513	Adamtsl2;Cd82;Cdh22;Ezh1;Itga4;Kremen1;Slc2a6
38	transfac_pro__M07884	3.58	0.0883	Rel; Rela; Relb	7	525	Btd;Cd82;Cdh22;Fam43a;Itga4;Lmo2;Slc2a6
39	cisbp__M5669	3.57	0.0882	Nfkb2	12	1573	Ccl4;Cd82;Cdh22;Ezh1;Fam43a;H2-D1;Itga4;Kremen1;Ptgds;Slc2a6;Txndc5;Whrn
40	swissregulon__hs__SPI1.p2	3.56	0.0881	Spi1	6	377	Ccl4;Cd82;Cdh22;Dnajb5;Hpgds;Mgat1
41	cisbp__M4468	3.56	0.0879	Bcl3; Nfkb1; Rela	6	387	Adamtsl2;Cd82;Cdh22;Ezh1;Itga4;Kremen1
42	taipale__IRF9_full_AWCGAAACCGAAACY	3.55	0.0878	Irf8; Irf9	27	4694	Cbx7;Cd82;Eif4a2;Enpp5;Erc1;Ezh1;Fam26f;Fam43a;H2-D1;H2-M3;H2-Q6;H2-T22;H2-T23;Hdac11;Hpgds;Ifit2;Itga4;Kremen1;Lag3;Lax1;Lmo2;Mgat1;Mx1;Mybphl;Osbpl5;Slc2a6;Txndc5
43	cisbp__M4499	3.53	0.0876	Bcl3; Rela	18	3135	5430427O19Rik;Adamtsl2;Cbx7;Ccl4;Cd82;Cdh22;Clvs1;Dnajb5;Ezh1;Fam43a;H2-D1;Itga4;Kremen1;Nrip2;Ptgds;Slc2a6;Ttc39a;Txndc5
44	swissregulon__hs__NFKB1_REL_RELA.p2	3.53	0.0876	Nfkb1; Rel; Rela	7	579	Adamtsl2;Ccl4;Cd82;Cdh22;Ezh1;Kremen1;Slc2a6
45	cisbp__M6358	3.53	0.0875	Neurod1	7	642	Acadsb;Adamtsl2;Cd82;Cdh22;Clvs1;Ezh1;H2-D1
46	tfdimers__MD00539	3.53	0.0875	Mycn; Yy1	7	463	Acadsb;Adamtsl2;Cdh22;Clvs1;H2-D1;Ifit2;Lmo2
47	taipale__ZNF524_full_CTCGRACCCGTGCN_repr	3.52	0.0874	Gm44973; Zfp524	6	414	Cdh22;Clec2i;Dnajb5;Ezh1;Klhl24;Kremen1
48	tiffin__TIFDMEM0000060	3.5	0.087		8	699	5430427O19Rik;C8a;Clec2i;Clvs1;Ezh1;Hpgds;Hspa5;Itga4
49	predrem__nrMotif832	3.5	0.0869		5	140	5430427O19Rik;Cdh22;Dnajb5;Lmo2;Mgat1
50	transfac_pro__M06975	3.49	0.0868	Ebf4	8	901	5430427O19Rik;Btd;Clvs1;H2-M3;Hdac11;Kremen1;Thnsl2;Whrn
Showing 1 to 50 of 50 entriesPrevious1Next

## Sheet: Clust8
Cluster 8 size: 82
	motif	NES	AUC	TF_direct	nEnrGenes	rankAtMax	enrichedGenes
1	cisbp__M1776	6.24	0.128		19	1082	Bzw1;Cbx3;Cbx5;Cdc7;Ezh2;Fkbp5;Flt3;Gria3;Hmgn5;Hnrnpa3;Rnf168;Runx1;Smc1a;Smc4;Sox4;Stag3;Suz12;Zcwpw1;Zranb3
2	homer__VDTTTCCCGCCA_E2F7	6	0.124	E2f7	39	4932	Alcam;Atp2b4;Atp4a;Bcl2;Brca2;Bzw1;Carhsp1;Cbx3;Cbx5;Ccdc18;Cdc7;Chek1;Clspn;Ezh2;Fkbp5;Gria3;Hmgn5;Hnrnpa3;Mns1;Mybl2;Ncapg2;Nfya;Nrgn;Nucks1;Paxip1;Pkp4;Polq;Runx1;Smc1a;Smc3;Sox4;Stag3;Suz12;Tnk2;Tpm2;Trim28;Ubap2;Zcwpw1;Zranb3
3	cisbp__M0670	5.6	0.117	E2f2; E2f3	31	4086	Alcam;Bcl2;Cbx3;Cbx5;Cdc7;Clspn;Ezh2;Fkbp5;Flt3;Fry;Gria3;Hes6;Hmgn5;Hnrnpa3;Nfya;Nrgn;Nucks1;Pkp4;Rab37;Rad18;Rnf168;Runx1;Smc1a;Smc4;Sox4;Stag3;Suz12;Tmem119;Tnk2;Ubap2;Zcwpw1
4	cisbp__M0669	5.58	0.117	E2f2; E2f3	11	617	Cbx3;Cbx5;Clspn;Ezh2;Hnrnpa3;Nfya;Nrgn;Rad18;Smc4;Sox4;Zcwpw1
5	jaspar__MA0470.1	5.48	0.116	E2f4	36	4855	Alcam;Atp2b4;Bcl2;Bzw1;Carhsp1;Cbx3;Cdc7;Chek1;Clspn;Ezh2;Fkbp5;Gria3;Hmgn5;Hnrnpa3;Iqgap2;Mns1;Mybl2;Ncapg2;Nek2;Nrgn;Parp1;Paxip1;Pkp4;Polq;Psip1;Runx1;Smc1a;Smc3;Sox4;Stag3;Suz12;Tmem119;Tnk2;Tpm2;Ubap2;Zcwpw1
6	cisbp__M2272	5.45	0.115	E2f4	31	3554	Alcam;Bcl2;Bzw1;Carhsp1;Cbx3;Cdc7;Chek1;Clspn;Ezh2;Fkbp5;Gria3;Hmgn5;Hnrnpa3;Iqgap2;Mns1;Mybl2;Nek2;Nrgn;Parp1;Pkp4;Polq;Psip1;Runx1;Smc1a;Smc3;Sox4;Stag3;Suz12;Tnk2;Ubap2;Zcwpw1
7	transfac_pro__M00919	5.38	0.114	E2f1; E2f3; E2f4; E2f7; Tfdp1	28	2888	Abca1;Alcam;Bcl2;Brca2;Cbx3;Cbx5;Chek1;Clspn;Ezh2;Hmgn5;Hnrnpa3;Kif18a;Mybl2;Nfya;Parp1;Pkp4;Qsox1;Rnf168;Runx1;Smc1a;Sox4;Stag3;Suz12;Tmem119;Tpm2;Ubap2;Zcwpw1;Zranb3
8	factorbook__E2F4	5.11	0.11	E2f4; E2f6	24	2324	Brca2;Carhsp1;Cbx3;Cdc7;Clspn;Fkbp5;Gria3;Hmgn5;Hnrnpa3;Iqgap2;Mybl2;Nek2;Nrgn;Pkp4;Polq;Rad18;Runx1;Smc1a;Sox4;Stag3;Suz12;Tnk2;Ubap2;Zcwpw1
9	cisbp__M1757	4.85	0.105		8	184	Cbx3;Ezh2;Flt3;Nfya;Psip1;Smc4;Stag3;Suz12
10	hocomoco__ZN639_HUMAN.H10MO.D	4.8	0.105	Zfp639	10	560	Cbx5;Cdc7;Cxcl9;Gria3;Ncapd3;Ncapg2;Nfya;Nrgn;Zbed4;Zcwpw1
11	hdpi__NRL	4.67	0.103	Nrl	31	4158	Abca1;Alcam;Bcl2;Bzw1;Cbx3;Cbx5;Ccdc18;Cdc7;Ezh2;Fkbp5;Flt3;Fry;Gria3;Hmgn5;Hnrnpa3;Mns1;Nfya;Nrgn;Pcyt1a;Rad18;Runx1;Smc3;Smc4;Sox4;Suz12;Tnk2;Tpm2;Ttc3;Zbed4;Zcwpw1;Zranb3
12	transfac_pro__M04823	4.64	0.102	E2f4	22	2161	Bcl2;Carhsp1;Cbx3;Cdc7;Chek1;Clspn;Ezh2;Fry;Gria3;Hmgn5;Hnrnpa3;Iqgap2;Mybl2;Nrgn;Pkp4;Polq;Runx1;Stag3;Suz12;Tpm2;Ubap2;Zcwpw1
13	yetfasco__YKL222C_2192	4.57	0.101		20	2003	Abca1;Alcam;Bcl2;Brca2;Bzw1;Cbx3;Ccdc18;Ezh2;Fry;Gria3;Hmgn5;Nrgn;Pcyt1a;Rad18;Runx1;Smc4;Sox4;Tpm2;Trim28;Zranb3
14	cisbp__M1736	4.47	0.0993		13	1019	Bcl2;Cbx5;Cdc7;Flt3;Hnrnpa3;Nfya;Nrgn;Psip1;Smc4;Sox4;Stag3;Suz12;Zcwpw1
15	cisbp__M1746	4.42	0.0985		7	313	Cbx5;Flt3;Nfya;Nrgn;Smc4;Sox4;Zcwpw1
16	stark__TTTNGGCGS	4.38	0.0979		24	2793	Abca1;Alcam;Atp4a;Brca2;Bzw1;Cbx3;Cbx5;Chek1;Clspn;Ezh2;Gria3;Mns1;Mybl2;Nrgn;Nucks1;Psip1;Rnf168;Runx1;Smc1a;Smc4;Stag3;Tmem119;Tpm2;Zcwpw1
17	transfac_pro__M01707	4.37	0.0977	Egr1	14	1225	Alcam;Cbx5;Cdc7;Fry;Gria3;Hnrnpa3;Nucks1;Psip1;Runx1;Smc4;Sox4;Stag3;Tnk2;Tpm2
18	hocomoco__E2F4_HUMAN.H10MO.A	4.3	0.0965	E2f1; E2f4	30	4186	Alcam;Atp2b4;Bcl2;Brca2;Bzw1;Cbx3;Cbx5;Ccdc18;Cdc7;Chek1;Clspn;Ezh2;Fry;Gria3;Hmgn5;Mybl2;Nrgn;Nucks1;Parp1;Pkp4;Polq;Rab37;Runx1;Smc1a;Sox4;Stag3;Suz12;Tpm2;Ubap2;Zcwpw1
19	jaspar__MA0980.1	4.29	0.0964		33	4543	Abca1;Alcam;Atp4a;Bcl2;Brca2;Bzw1;Cbx3;Ccdc18;Cdc7;Ezh2;Fkbp5;Flt3;Fry;Gria3;Hmgn5;Hnrnpa3;Iqgap2;Itgax;Nrgn;Pkp4;Rab37;Rad18;Runx1;Smc3;Smc4;Sox4;Stag3;Suz12;Tnk2;Tpm2;Trim28;Ubap2;Zcwpw1
20	taipale__E2F1_DBD_AATGGCGCCAAA	4.26	0.0959	E2f1	12	950	Alcam;Cbx3;Cbx5;Clspn;Hnrnpa3;Kif18a;Nfya;Nrgn;Pcyt1a;Smc4;Sox4;Tpm2
21	transfac_pro__M07380	4.25	0.0958	E2f4	33	3683	Bcl2;Bzw1;Carhsp1;Cbx3;Cbx5;Cdc7;Chek1;Clspn;Ezh2;Flt3;Gria3;Hmgn5;Hnrnpa3;Kif18a;Mybl2;Nek2;Nfya;Nrgn;Parp1;Pkp4;Polq;Rab37;Rnf168;Runx1;Smc4;Sox4;Stag3;Suz12;Tnk2;Tpm2;Trim28;Ubap2;Zcwpw1
22	cisbp__M3134	4.2	0.095	E2f1	26	2865	Alcam;Bcl2;Brca2;Bzw1;Cbx3;Cbx5;Chek1;Clspn;Ezh2;Hmgn5;Hnrnpa3;Kif18a;Mybl2;Nek2;Nfya;Parp1;Pkp4;Qsox1;Rab37;Smc1a;Smc3;Sox4;Suz12;Tpm2;Ubap2;Zcwpw1
23	taipale_tf_pairs__ETV2_ONECUT2_NRTCRATANCGGAARYN_CAP_repr	4.17	0.0945	Etv2; Onecut2	9	518	Bcl2;Bzw1;Cdc7;Fry;Gria3;Il12a;Lck;Qsox1;Runx1
24	yetfasco__YLR451W_2135	4.16	0.0944		8	357	Abca1;Alcam;Bcl2;Bzw1;Hmgn1;Rad18;Smc4;Trim28
25	cisbp__M6194	4.16	0.0943	E2f5	27	3311	Abca1;Alcam;Bcl2;Brca2;Cbx3;Cbx5;Cdc7;Chek1;Clspn;Ezh2;Fkbp5;Hnrnpa3;Ncapg2;Nfya;Nucks1;Pkp4;Rnf168;Runx1;Smc1a;Smc3;Sox4;Suz12;Tmem119;Tpm2;Ubap2;Zcwpw1;Zranb3
26	cisbp__M1775	4.11	0.0935		21	2161	Abca1;Alcam;Bcl2;Bzw1;Cbx3;Cbx5;Clspn;Ezh2;Fkbp5;Flt3;Gria3;Hmgn5;Hnrnpa3;Nrgn;Pcyt1a;Rad18;Runx1;Sox4;Trim28;Zcwpw1;Zranb3
27	hdpi__ODC1	4.1	0.0933	Odc1	32	4543	Abca1;Alcam;Bcl2;Brca2;Bzw1;Cbx1;Cbx5;Ccdc18;Cmtm4;Ezh2;Flt3;Fry;Gria3;Hmgn5;Hnrnpa3;Iqgap2;Lck;Mns1;Nrgn;Pcyt1a;Pkp4;Psip1;Rab37;Rad18;Runx1;Sox4;Stag3;Tnk2;Tpm2;Trim28;Ubap2;Zcwpw1
28	transfac_pro__M03195	4.1	0.0933		15	1561	Alcam;Bcl2;Cmtm4;Fkbp5;Flt3;Fry;Hnrnpa3;Itgax;Nfya;Pkp4;Psip1;Runx1;Tnk2;Ubap2;Zranb3
29	homer__CWGGCGGGAA_E2F1	4.07	0.093	E2f1	8	503	Carhsp1;Cbx3;Cdc7;Ezh2;Hmgn5;Pkp4;Polq;Zcwpw1
30	cisbp__M6193	4.07	0.093	E2f1; E2f4	24	3099	Atp2b4;Bcl2;Bzw1;Cbx3;Ccdc18;Cdc7;Chek1;Clspn;Ezh2;Fry;Gria3;Hmgn5;Mybl2;Nrgn;Nucks1;Pkp4;Rab37;Runx1;Sox4;Stag3;Suz12;Tpm2;Ubap2;Zcwpw1
31	flyfactorsurvey__sqz_SOLEXA_5_FBgn0010768	4.07	0.0929	Gm44973; Zfp362; Zfp384 ; Zfp524; Zfp580	27	3140	Abca1;Alcam;Bcl2;Bzw1;Carhsp1;Cbx1;Cbx5;Cdc7;Clspn;Ezh2;Fkbp5;Flt3;Gria3;Hnrnpa3;Lck;Mns1;Mybl2;Nfya;Pcyt1a;Plekhg5;Psip1;Runx1;Sox4;Suz12;Tnk2;Tpm2;Ubap2
32	elemento__CCGCCAA	4.04	0.0924		9	398	Alcam;Cbx3;Cbx5;Ezh2;Hnrnpa3;Mns1;Nfya;Pkp4;Smc1a
33	elemento__CCGCTGC	4.03	0.0923		15	1177	Alcam;Bcl2;Bzw1;Cbx5;Iqgap2;Itgax;Nfya;Nucks1;Pkp4;Psip1;Runx1;Sox4;Tnk2;Tpm2;Ubap2
34	cisbp__M5359	4	0.0918	E2f1; E2f3; E2f4	9	503	Alcam;Bcl2;Chek1;Ezh2;Flt3;Paxip1;Psip1;Smc4;Suz12
35	jaspar__MA1053.1	3.99	0.0917		27	3279	Abca1;Alcam;Bcl2;Bzw1;Cbx1;Cbx3;Ccdc18;Cmtm4;Ezh2;Flt3;Fry;Gria3;Hmgn5;Hnrnpa3;Itgax;Nfya;Nrgn;Pkp4;Psip1;Rab37;Runx1;Sox4;Stag3;Tnk2;Trim28;Ubap2;Zcwpw1
36	cisbp__M1311	3.99	0.0916		11	897	Bzw1;Calm4;Cdc7;Ezh2;Fkbp5;Fry;Gria3;Kif18a;Mns1;Nfya;Tpm2
37	cisbp__M0676	3.96	0.0912		37	4754	Alcam;Atp2b4;Bcl2;Bzw1;Cbx1;Cbx3;Cbx5;Ccdc18;Clspn;Ezh2;Fkbp5;Flt3;Fry;Gria3;Hmgn5;Hnrnpa3;Nfya;Nrgn;Pcyt1a;Pkp4;Qsox1;Rab37;Rad18;Rnf168;Runx1;Smc3;Smc4;Sox4;Stag3;Suz12;Tmem119;Tnk2;Tpm2;Ubap2;Zbed4;Zcwpw1;Zranb3
38	hocomoco__NRF1_MOUSE.H10MO.A	3.95	0.091	Nrf1	11	700	Cbx5;Cdc7;Cxcl9;Gria3;Ncapd3;Ncapg2;Nfya;Smc4;Sox4;Zbed4;Zcwpw1
39	transfac_pro__M05025	3.94	0.0909		26	3520	Alcam;Atp4a;Bcl2;Bzw1;Carhsp1;Cmtm4;Fkbp5;Flt3;Fry;Gria3;Hmgn5;Hnrnpa3;Itgax;Mybl2;Nfya;Parp1;Pkp4;Psip1;Runx1;Smc4;Sox4;Tmem119;Tnk2;Ubap2;Zcwpw1;Zranb3
40	cisbp__M6398	3.94	0.0908	Nrf1	11	700	Cbx5;Cdc7;Cxcl9;Gria3;Ncapd3;Ncapg2;Nfya;Smc4;Sox4;Zbed4;Zcwpw1
41	taipale__E2F7_DBD_TTTTCCCGCCAAAW_repr	3.93	0.0907	E2f7; E2f8	6	203	Chek1;Ezh2;Mybl2;Nucks1;Suz12;Zcwpw1
42	jaspar__MA1052.1	3.93	0.0906		23	2693	Abca1;Alcam;Bcl2;Bzw1;Cbx3;Ccdc18;Cmtm4;Ezh2;Fry;Gria3;Hmgn5;Hnrnpa3;Itgax;Pkp4;Psip1;Rab37;Runx1;Sox4;Stag3;Tnk2;Trim28;Ubap2;Zcwpw1
43	transfac_pro__M05050	3.89	0.0901		15	1421	Alcam;Bcl2;Cmtm4;Fkbp5;Fry;Hnrnpa3;Itgax;Nfya;Pkp4;Psip1;Runx1;Sox4;Tnk2;Ubap2;Zranb3
44	homer__TTCGCGCGAAAA_E2F	3.87	0.0897		38	4999	Abca1;Alcam;Bcl2;Brca2;Bzw1;Carhsp1;Cbx1;Cbx3;Cbx5;Ccdc18;Cdc7;Chek1;Clspn;Ezh2;Fkbp5;Gria3;Hmgn5;Hnrnpa3;Il12a;Iqgap2;Itgax;Kif18a;Mybl2;Nfya;Nrgn;Nucks1;Paxip1;Pkp4;Polq;Rnf168;Runx1;Smc1a;Smc3;Suz12;Tnk2;Ubap2;Zcwpw1;Zranb3
45	elemento__CGCAGCG	3.86	0.0895		12	965	Alcam;Bzw1;Fry;Iqgap2;Nrgn;Pkp4;Psip1;Rab37;Runx1;Sh2d5;Sox4;Tnk2
46	cisbp__M5212	3.85	0.0895	Gm44973; Zfp362; Zfp384 ; Zfp524; Zfp580	25	3053	Abca1;Bcl2;Bzw1;Carhsp1;Cbx1;Cbx5;Cdc7;Clspn;Ezh2;Fkbp5;Flt3;Hnrnpa3;Lck;Mns1;Mybl2;Nfya;Pcyt1a;Plekhg5;Psip1;Runx1;Sox4;Suz12;Tnk2;Tpm2;Ubap2
47	taipale_tf_pairs__GCM2_PITX1_RTRCGGGNNGATTA_CAP_repr	3.83	0.0891	Gcm2; Pitx1	30	4186	Abca1;Alcam;Bzw1;Cbx5;Cdc7;Cmtm4;Cxcl9;Ezh2;Fkbp5;Fry;Gria3;Hmgn5;Hnrnpa3;Iqgap2;Lck;Lgals9;Mns1;Mybl2;Nek2;Nrgn;Parp1;Pcyt1a;Polq;Rad18;Runx1;Tnk2;Tpm2;Ubap2;Zcwpw1;Zranb3
48	jaspar__MA0410.1	3.82	0.0889		37	4432	Alcam;Bcl2;Bzw1;Carhsp1;Cbx1;Cbx3;Cdc7;Clspn;Cmtm4;Ezh2;Fkbp5;Flt3;Fry;Gria3;Hmgn5;Hnrnpa3;Iqgap2;Kif18a;Mybl2;Nek2;Nfya;Nrgn;Parp1;Pkp4;Polq;Psip1;Rnf168;Runx1;Smc1a;Smc4;Sox4;Stag3;Suz12;Tmem119;Tnk2;Zcwpw1;Zranb3
49	cisbp__M0254	3.81	0.0889		10	818	Bcl2;Cbx3;Cbx5;Cdc7;Nfya;Nrgn;Runx1;Smc4;Sox4;Zcwpw1
50	hocomoco__E2F5_HUMAN.H10MO.B	3.81	0.0888	E2f5	22	2892	Abca1;Alcam;Brca2;Cbx3;Cbx5;Cdc7;Clspn;Ezh2;Fkbp5;Hmgn5;Hnrnpa3;Nfya;Nucks1;Pkp4;Runx1;Smc1a;Sox4;Suz12;Tmem119;Tpm2;Ubap2;Zcwpw1
Showing 1 to 50 of 50 entriesPrevious1Next

## Sheet: Clust9
Cluster 9 size: 248
	motif	NES	AUC	TF_direct	nEnrGenes	rankAtMax	enrichedGenes
1	hdpi__SF1	4.05	0.095	Sf1	37	1067	Bbx;Bcl11a;Ccnd1;Chd2;Ddx6;Dtx2;Ecd;Egfr;Elf1;Eya1;Fbxw7;Fgfr1op2;Frmd4a;Gtf2i;Jmjd1c;L3mbtl3;Map3k1;Mef2c;Mn1;Ppm1e;Prkag2;Rab11fip2;Rabgap1l;Robo2;Runx2;Setbp1;Skil;Slc44a2;Tanc1;Tcf12;Tcf4;Trim30d;Usp11;Vprbp;Zc3h7a;Zfp521;Zfp618
2	cisbp__M1291	4.03	0.0948		37	886	Acsf2;Acvr2a;Arhgap21;Atp1b1;Bbx;Ccnd1;Chdh;Cyld;Ddx6;Evi5;Fgfr1op2;Fgr;Fmnl2;Fndc3a;Foxp4;Frmd4a;Hivep1;Ivns1abp;Kctd12;Lifr;Mbnl1;Med12l;Orai3;Pdzd8;Plxdc2;Prr5;Ptpn4;Rabgap1l;Rai1;Rapgef2;Sell;Slc38a1;Tanc1;Tmem229b;Vps8;Zc3h12c;Zfp521
3	elemento__CGGCCGC	3.8	0.092		72	2670	Abca5;Acvr2a;Ankib1;Ankrd28;Arhgap21;Bbx;Bcl11a;C1galt1;Ccnd1;Cd47;Cobll1;Cyld;Dcun1d4;Ddx6;Dip2c;Egfr;Elf1;Evi5;Eya1;Fbxw7;Fgr;Fmnl2;Fndc3a;Foxp4;Frmd4a;Gtf2i;Hhex;Hibadh;Hivep1;Irf2bp2;Itsn1;Ivns1abp;Jak1;Jmjd1c;L3mbtl3;Lifr;Mbnl1;Med12l;Mef2c;Mn1;Notch1;Paqr5;Pdzd8;Pkib;Ppm1e;Ppm1l;Prkag2;Ptpn4;Ptprf;Rab11fip2;Rabgap1l;Rai1;Rnf6;Robo2;Runx2;Setbp1;Skil;Slc38a1;Snx18;Tanc1;Tapt1;Tcf4;Tex2;Tmem2…
4	predrem__nrMotif474	3.72	0.091		33	947	Abca5;Arhgap21;Arhgap32;Atp1b1;Bbx;Cblb;Ccnd1;Cd47;Chd2;Chdh;Ddx6;Enpp4;Fbxw7;Frmd4a;Hivep1;Irf2bp2;L3mbtl3;Lifr;Maml2;Mast4;Mef2c;Nucb2;Pkib;Plxdc2;Rab11fip2;Rab33b;Rnf6;Setbp1;Skil;Tcf12;Vps8;Zc3h12c;Zfp521
5	elemento__CTGTCAA	3.63	0.09		22	520	Acvr2a;Arhgap17;Bcl11a;Chdh;Cyld;Enpp4;Fbxw7;Fgfr1op2;Gapt;L3mbtl3;Lifr;Map3k1;Mef2c;Oxr1;Ptpn4;Rnf6;Runx2;Setbp1;Tanc1;Top1;Zc3h7a;Zfp521
6	transfac_pro__M01819	3.6	0.0896		29	790	Acsf2;Acvr2a;Atp1b1;Bbx;Bcl11a;Cblb;Ccnd1;Chdh;Dip2c;Dtx2;Eya1;Fmnl2;Frmd4a;Kctd12;L3mbtl3;Lifr;Med12l;Mef2c;Nucb2;Oxr1;Pik3ip1;Prrt3;Rai1;Slain1;Tanc1;Tcf4;Trim30d;Zc3h7a;Zfp521
7	cisbp__M4876	3.59	0.0894	Zfp316	69	2817	Abca5;Acvr2a;Atp1b1;Bbx;Bcl11a;Blnk;C1galt1;Calcoco1;Ccnd1;Cd47;Cdh5;Chd2;Chdh;Cobll1;Cpne2;Cyld;Ddx6;Enpp4;Ephb2;Evi5;Eya1;Fbxw7;Fgr;Fmnl2;Fndc3a;Foxp4;Frmd4a;Gtf2i;Itsn1;Ivns1abp;Jak1;Kctd12;L3mbtl3;Lifr;Lman1;Maml2;Mast4;Mbnl1;Mn1;Notch1;Nptxr;Otud7b;Oxr1;Paqr5;Pdia5;Pkib;Pmepa1;Prrt3;Ptpn4;Rab11fip2;Rab33b;Rabgap1l;Rai1;Rnf6;Runx2;Setbp1;Skil;Slain1;Slc38a1;Tanc1;Tcf12;Tcf4;Tmem229b;Tom1l2;To…
8	transfac_pro__M00695	3.58	0.0894	Tead2	40	1154	Acvr2a;Ankrd28;Arhgap21;Atp1b1;Bbx;Bcl11a;C1galt1;Chdh;Cyld;Ddx6;Dip2c;Dusp7;Elf1;Ephb2;Eya1;Fbxw7;Fgr;Fndc3a;Hivep1;Itsn1;Ivns1abp;Jmjd1c;Kank2;L3mbtl3;Mbnl1;Med12l;Notch1;Plxdc2;Pmepa1;Ptpn4;Rabgap1l;Rnf6;Robo2;Runx2;Slc44a2;Tcf12;Tcf4;Trim24;Vprbp;Zfp521
9	transfac_pro__M07942	3.58	0.0894	Gm44973; Zfp362; Zfp384 ; Zfp524; Zfp580	25	623	Arhgap21;Bcl11a;Ccdc97;Ccnd1;Dtx2;Fgfr1op2;Fgr;Fmnl2;Gtf2i;Hhex;L3mbtl3;Mapk8ip3;Notch1;Pak6;Ptpn4;Ptprf;Rabgap1l;Runx2;Slc44a2;Tanc1;Tcf4;Top1;Vgll4;Zfp521;Zfp618
10	elemento__AAATGCAAA	3.56	0.0892		27	716	Agtrap;Atp1b1;Bbx;Bcl11a;Ccnd1;Coro2a;Egfr;Ephb2;Fbxw7;Fgfr1op2;Ivns1abp;L3mbtl3;Maml2;Map3k1;Med12l;Mn1;Nnt;Otud7b;Poli;Runx2;Setbp1;Skil;Slain1;Tcf4;Tex2;Trim30d;Zfp618
11	cisbp__M0611	3.54	0.0889		28	701	Acsf2;Arhgap21;Atp1b1;Bbx;Bcl11a;Ccnd1;Cyld;Ddx6;Evi5;Fgr;Fmnl2;Foxp4;Frmd4a;Hhex;Hivep1;Kctd12;L3mbtl3;Lrp8;Mbnl1;Mn1;Ptprf;Rab11fip2;Rai1;Sdc1;Sell;Setbp1;Zfp521;Zfp618
12	neph__UW.Motif.0370	3.52	0.0886		43	1293	Arhgap17;Arhgap21;Bbx;Bcl11a;C1galt1;Ccnd1;Cobll1;Cyld;Elf1;Ephb2;Eya1;Fgfr1op2;Fmnl2;Foxp4;Gapt;Hibadh;Hivep1;Jmjd1c;L3mbtl3;Lrp8;Maml2;Mbnl1;Mef2c;Mn1;Pak6;Pde7a;Pkib;Plxdc2;Ppm1l;Ptprf;Rab33b;Rai1;Rnf6;Runx2;Sc5d;Setbp1;Skil;Slc38a1;Tcf4;Tmem154;Tmem229b;Tom1l2;Trim30d
13	cisbp__M1277	3.51	0.0885		43	1250	Acsf2;Acvr2a;Arhgap21;Atp1b1;Bbx;Bcl11a;Ccnd1;Cyld;Ddx6;Elf1;Evi5;Fgfr1op2;Fmnl2;Fndc3a;Foxp4;Frmd4a;Hhex;Hivep1;Ivns1abp;Kctd12;L3mbtl3;Mbnl1;Med12l;Notch1;Nucb2;Orai3;Pdzd8;Plxdc2;Ppm1l;Prr5;Ptpn4;Rai1;Rapgef2;Rnf6;Sdc1;Sell;Setbp1;Slc38a1;Tanc1;Tmem229b;Tspyl4;Zc3h12c;Zfp521
14	predrem__nrMotif1981	3.48	0.0882		62	2434	Abca5;Acvr2a;Aff3;Ankib1;Arhgap17;Arhgap32;Bcl11a;C1galt1;Chd2;Chdh;Cpne2;Cyld;Ddx6;Enpp4;Eya1;Fbxw7;Fgfr1op2;Fmnl2;Frmd4a;Gapt;Gtf2i;Hhex;Hivep1;L3mbtl3;Lifr;Lman1;Lrrc15;Maml2;Manea;Map3k1;Mast4;Mbnl1;Mef2c;Nnt;Oxr1;Pak6;Pik3ap1;Pkib;Pmepa1;Ppm1e;Ptpn4;Ptprf;Rab11fip2;Rabgap1l;Rnf157;Rnf6;Robo2;Runx2;Sc5d;Setbp1;Snx18;Tanc1;Tapt1;Tcf12;Tcf4;Tmem229b;Top1;Tram1;Trim30d;Zc3h7a;Zfp521;Zfp618
15	cisbp__M1557	3.43	0.0876		27	642	Arhgap21;Atp1b1;Bbx;Bcl11a;Ccnd1;Cyld;Ddx6;Dusp7;Evi5;Fgr;Fmnl2;Frmd4a;Hhex;Hivep1;Kctd12;L3mbtl3;Lrp8;Mbnl1;Mn1;Ptprf;Rab11fip2;Rai1;Sell;Setbp1;Tcf12;Zfp521;Zfp618
16	elemento__CGCGTCC	3.42	0.0875		27	680	Bcl11a;C1galt1;Capn5;Cblb;Ddx6;Enpp4;Epha2;Ephb2;Eya1;Fmnl2;Foxp4;Hivep1;Itsn1;L3mbtl3;Lifr;Lrrc15;Mbnl1;Plcg1;Plxdc2;Ppm1e;Ppm1l;Ptpn4;Ptprf;Robo2;Runx2;Setbp1;Slc38a1
17	elemento__CGGCGGC	3.39	0.0872		99	4416	Acvr2a;Ankib1;Ankrd28;Arhgap17;Arhgap21;Atp1b1;Bbx;Bcl11a;Brwd1;C1galt1;Cblb;Ccnd1;Cd47;Chd2;Cobll1;Coro2a;Ddx6;Dip2c;Egfr;Elf1;Enpp4;Evi5;Fads3;Farp1;Fbxw7;Fmnl2;Fndc3a;Foxp4;Frmd4a;Gapt;Hhex;Hivep1;Irf2bp2;Itsn1;Ivns1abp;Jak1;Jmjd1c;Kctd12;L3mbtl3;Lifr;Lpgat1;Lrp8;Lrrc15;Maml2;Map3k1;Mast4;Mbnl1;Med12l;Mef2c;Mgat4a;Nnt;Oxr1;Pak6;Pde7a;Pdzd8;Phkb;Plcg1;Plxdc2;Pmepa1;Ppm1e;Ppm1l;Prkag2;Prr5;Ptpn4…
18	cisbp__M0079	3.38	0.087		33	960	Acsf2;Arhgap21;Atp1b1;Bbx;Bcl11a;Ccnd1;Chdh;Cyld;Ddx6;Dusp7;Evi5;Fmnl2;Foxp4;Frmd4a;Hhex;Hivep1;Kctd12;L3mbtl3;Lrp8;Mbnl1;Med12l;Mn1;Ppm1l;Prr5;Ptprf;Rab11fip2;Rai1;Sdc1;Sell;Setbp1;Tcf4;Zfp521;Zfp618
19	cisbp__M4283	3.31	0.0862	Meis1; Meis2; Meis3; Pknox1; Pknox2; Tgif1; Tgif2; Tgif2lx1; Tgif2lx2	24	630	Acvr2a;Arhgap17;Bcl11a;Chdh;Cobll1;Cyld;Enpp4;Eya1;Fgfr1op2;Frmd4a;Gapt;L3mbtl3;Maml2;Map3k1;Mast4;Mef2c;Pmepa1;Ppm1e;Sc5d;Setbp1;Slc38a1;Top1;Zc3h7a;Zfp521
20	yetfasco__YGL096W_494	3.3	0.086	Meis1; Meis2; Meis3; Pknox1; Pknox2; Tgif1; Tgif2; Tgif2lx1; Tgif2lx2	25	663	Acvr2a;Arhgap17;Bcl11a;Chdh;Cobll1;Cyld;Enpp4;Eya1;Fgfr1op2;Frmd4a;Gapt;L3mbtl3;Maml2;Map3k1;Mast4;Mef2c;Pmepa1;Ppm1e;Sc5d;Setbp1;Sik1;Slc38a1;Top1;Zc3h7a;Zfp521
21	jaspar__MA0408.1	3.27	0.0857	Meis1; Meis2; Meis3; Pknox1; Pknox2; Tgif1; Tgif2; Tgif2lx1; Tgif2lx2	25	672	Acvr2a;Arhgap17;Bcl11a;Chdh;Cobll1;Cyld;Enpp4;Eya1;Fgfr1op2;Frmd4a;Gapt;L3mbtl3;Maml2;Map3k1;Mast4;Mef2c;Pmepa1;Ppm1e;Sc5d;Setbp1;Sik1;Slc38a1;Top1;Zc3h7a;Zfp521
22	transfac_pro__M06600	3.26	0.0856	Zfp566	18	373	Atp1b1;Cnp;Eya1;Fbxw7;Jmjd1c;Maml2;Mef2c;Mgat4a;Nucb2;Oxr1;Ppm1e;Ptpn4;Rapgef2;Rnf6;Skil;Tcf12;Trim30d;Zfp521
23	cisbp__M1293	3.26	0.0855		26	708	Atp1b1;Bbx;Bcl11a;Fgfr1op2;Fgr;Fmnl2;Fndc3a;Foxp4;Hivep1;Ivns1abp;Maml2;Mbnl1;Med12l;Nucb2;Pdzd8;Plcg1;Plxdc2;Pmepa1;Prkag2;Ptpn4;Rnf6;Setbp1;Slc38a1;Tanc1;Tmem229b;Vps8
24	transfac_pro__M01645	3.24	0.0854	Meis1; Meis2; Meis3; Pknox1; Pknox2; Tgif1; Tgif2; Tgif2lx1; Tgif2lx2	14	251	Acvr2a;Bcl11a;Chdh;Cyld;Frmd4a;Gapt;L3mbtl3;Map3k1;Mef2c;Ppm1e;Setbp1;Top1;Zc3h7a;Zfp521
25	elemento__CGATCGC	3.24	0.0853		66	2493	Acvr2a;Ankra2;Ankrd27;Arhgap17;Atp1b1;Bbx;Bcl11a;C1galt1;Cblb;Ccnd1;Chd2;Cpne2;Cyld;Ddx6;Dip2c;Elf1;Eya1;Fgr;Fmnl2;Foxp4;Frmd4a;Gtf2i;Hhex;Hivep1;Irf2bp2;Ivns1abp;Kctd12;L3mbtl3;Lifr;Litaf;Lpgat1;Lrrc15;Maml2;Mast4;Mbnl1;Mn1;Nnt;Nptxr;Oxr1;Pkib;Plcg1;Plxdc2;Ppm1l;Prrt3;Ptpn4;Ptprf;Rab11fip2;Rabgap1l;Rai1;Rapgef2;Rnf6;Robo2;Runx2;Sc5d;Setbp1;Slain1;Slc27a1;Slc38a1;Tanc1;Tapt1;Tcf12;Tcf4;Trim30d;Ub…
26	cisbp__M0640	3.23	0.0852		59	2267	Acsf2;Arhgap21;Atp1b1;Bbx;Bcl11a;C1galt1;Cblb;Ccnd1;Cyld;Ddx6;Dusp7;Egfr;Elf1;Ephb2;Evi5;Fbxw7;Fmnl2;Foxp4;Frmd4a;Hhex;Hibadh;Hivep1;Irf2bp2;Ivns1abp;Kank2;Kctd12;L3mbtl3;Maml2;Map3k1;Mbnl1;Med12l;Mef2c;Mn1;Notch1;Oxr1;Pdzd8;Phkb;Pkib;Plxdc2;Ppm1l;Prr5;Ptpn4;Ptprf;Rabgap1l;Rai1;Rapgef2;Robo2;Runx2;Sdc1;Sell;Setbp1;Tanc1;Tcf12;Tcf4;Tspyl4;Vgll4;Zc3h7a;Zfp521;Zfp618
27	cisbp__M1379	3.22	0.0851		38	1176	Acsf2;Acvr2a;Arhgap21;Atp1b1;Bbx;Bcl11a;Calcoco1;Ccnd1;Chdh;Coro2a;Cyld;Evi5;Fmnl2;Foxp4;Frmd4a;Hhex;Hivep1;Hmgcs2;Kctd12;Litaf;Mbnl1;Med12l;Mn1;Nucb2;Pak6;Plxdc2;Ppm1l;Prr5;Ptpn4;Rab11fip2;Rai1;Rapgef2;Setbp1;Tanc1;Tex2;Tmem229b;Tspyl4;Zfp521
28	cisbp__M0232	3.22	0.0851		32	830	Acsf2;Ankrd27;Arhgap21;Atp1b1;Bbx;Bcl11a;Ccnd1;Cyld;Evi5;Fbxw7;Fgr;Fmnl2;Foxp4;Hhex;Hivep1;L3mbtl3;Lrp8;Map3k1;Med12l;Mn1;Ppm1l;Ptpn4;Ptprf;Rab11fip2;Rai1;Sdc1;Sell;Setbp1;Spin1;Tcf4;Zfp521;Zfp618
29	tiffin__TIFDMEM0000045	3.22	0.0851		67	2785	Abca5;Adpgk;Arhgap17;Atp1b1;Bbx;Bcl11a;Cblb;Ccnd1;Cd47;Cd72;Cdc42se2;Cdh5;Chdh;Cpne2;Cyld;Ddx6;Egfr;Epha2;Eya1;Fbxw7;Fgfr1op2;Foxp4;Frmd4a;Hhex;Irf2bp2;Ivns1abp;Jmjd1c;L3mbtl3;Litaf;Lrp8;Maml2;Manea;Mast4;Mbnl1;Mef2c;Mn1;Nnt;Otud7b;Oxr1;Pak6;Pde7a;Pik3ap1;Pik3ip1;Pkib;Ptpn4;Ptprf;Rab11fip2;Rabgap1l;Rai1;Rnf157;Rnf6;Robo2;Runx2;Sc5d;Setbp1;Slc38a1;Snx18;Spef2;Spin1;Tanc1;Tapt1;Tcf4;Tmem154;Tmem229…
30	swissregulon__sacCer__TOS8	3.21	0.085	Meis1; Meis2; Meis3; Pknox1; Pknox2; Tgif1; Tgif2; Tgif2lx1; Tgif2lx2	26	726	Acvr2a;Arhgap17;Bcl11a;Chdh;Cobll1;Cyld;Enpp4;Eya1;Fgfr1op2;Frmd4a;Gapt;L3mbtl3;Maml2;Map3k1;Mast4;Mef2c;Pmepa1;Ppm1e;Sc5d;Setbp1;Sik1;Slc38a1;Tcf4;Top1;Zc3h7a;Zfp521
31	flyfactorsurvey__Cf2-PA_SOLEXA_FBgn0000286	3.21	0.085		31	843	Acvr2a;Arhgap32;Atp1b1;Chdh;Cyld;Eya1;Fbxw7;Frmd4a;Hivep1;Ivns1abp;Litaf;Maml2;Mbnl1;Nucb2;Oxr1;Pkib;Ppm1e;Prkag2;Ptpn4;Rab11fip2;Rabgap1l;Rnf6;Sdc1;Setbp1;Spef2;Tanc1;Tcf12;Tcf4;Tmem229b;Vprbp;Zc3h12c
32	transfac_pro__M05788	3.2	0.0849	Zfp74	45	1398	Acvr2a;Ankrd27;Ankrd28;Arhgap21;Bcl11a;C1galt1;Ccdc97;Ccnd1;Cyld;Ddx6;Egfr;Elf1;Eya1;Fbxw7;Fgfr1op2;Fmnl2;Foxp4;Frmd4a;Hhex;Hibadh;Hivep1;Jmjd1c;L3mbtl3;Mbnl1;Mef2c;Mn1;Notch1;Npc1;Nucb2;Plxdc2;Ptpn4;Rab11fip2;Rabgap1l;Rai1;Rapgef2;Rnf6;Runx2;Samsn1;Setbp1;Tanc1;Tmem229b;Ublcp1;Vgll4;Zc3h12c;Zfp521
33	cisbp__M0614	3.2	0.0848		32	943	Arhgap21;Arhgap32;Atp1b1;Bbx;Bcl11a;Ccnd1;Chdh;Cyld;Ddx6;Evi5;Fgr;Foxp4;Frmd4a;Hhex;Hivep1;Kctd12;L3mbtl3;Lrp8;Mbnl1;Prr5;Ptpn4;Ptprf;Rab11fip2;Rai1;Sell;Setbp1;Slc38a1;Smarca4;Spin1;Tcf4;Zfp521;Zfp618
34	jaspar__MA0985.1	3.19	0.0847		30	835	Acvr2a;Arhgap17;Atp1b1;Bbx;Bcl11a;Cblb;Cdc42se2;Chd2;Cyld;Dcun1d4;Eya1;Fndc3a;Ivns1abp;L3mbtl3;Maml2;Mn1;Pde7a;Pkib;Rab11fip2;Rab33b;Rabgap1l;Rnf6;Slc38a1;Tcf12;Tex2;Top1;Trim30d;Zc3h12c;Zc3h7a;Zfp618
35	hdpi__RBBP9	3.16	0.0844	Rbbp9	63	2361	Acvr2a;Ankib1;Ankrd28;Arhgap32;Bbx;Bcl11a;C1galt1;Cblb;Ccnd1;Cd47;Cdc42se2;Chd2;Chdh;Cobll1;Cyld;Ddx6;Egfr;Elf1;Eya1;Fbxw7;Fgfr1op2;Fndc3a;Gapt;Gpr171;Hhex;Hibadh;Hivep1;Irf2bp2;Ivns1abp;Kctd12;L3mbtl3;Lman1;Maml2;Manea;Map3k1;Mbnl1;Mef2c;Mn1;Oxr1;Pde7a;Pdzd8;Phkb;Pkib;Pmepa1;Ppm1e;Ptpn4;Rab11fip2;Rabgap1l;Rapgef2;Rnf6;Robo2;Runx2;Slain1;Tanc1;Tapt1;Tcf12;Tcf4;Top1;Trim24;Trim30d;Vgll4;Zfp521;Zfp…
36	transfac_pro__M01057	3.15	0.0843		19	429	Acvr2a;Ankrd28;Bbx;Bcl11a;Ddx6;Fbxw7;Ivns1abp;L3mbtl3;Lrp8;Med12l;Pdzd8;Rnf6;Setbp1;Tapt1;Tcf4;Tmem229b;Zc3h7a;Zfp521;Zfp618
37	transfac_pro__M06631	3.15	0.0842		36	1055	Bbx;Bcl11a;Ccnd1;Chdh;Ddx6;Egfr;Eya1;Fbxw7;Fmnl2;Frmd4a;Glce;Hivep1;Hsp90b1;Irf2bp2;Jak1;L3mbtl3;Lifr;Maml2;Mast4;Mgat4a;Nucb2;Oxr1;Pkib;Ppm1l;Rab11fip2;Rabgap1l;Rnf6;Runx2;Sdc1;Setbp1;Skil;Tanc1;Tcf12;Tcf4;Trim24;Zfp521
38	predrem__nrMotif197	3.15	0.0842		22	513	Abca5;Ankib1;Bbx;Ccnd1;Cd47;Dip2c;Fgr;Fmnl2;Frmd4a;L3mbtl3;Lifr;Mast4;Pde7a;Plcg1;Pmepa1;Ptprf;Runx2;Tanc1;Tcf4;Vps8;Zfp521;Zfp618
39	transfac_pro__M04969	3.12	0.0839		17	369	Acvr2a;Ankrd28;Bbx;Bcl11a;C1galt1;Cd47;Cobll1;Ddx6;Fbxw7;Ivns1abp;L3mbtl3;Lrp8;Smarca4;Tanc1;Tcf4;Tmem229b;Zfp521
40	cisbp__M1416	3.11	0.0838		30	858	Acsf2;Ankrd27;Arhgap21;Atp1b1;Bbx;Bcl11a;Ccnd1;Chd2;Chdh;Evi5;Fmnl2;Hivep1;Kctd12;L3mbtl3;Lrp8;Mbnl1;Mn1;Ppm1l;Prr5;Ptprf;Rai1;Sdc1;Sell;Setbp1;Spin1;Tanc1;Tcf12;Tcf4;Zfp521;Zfp618
41	tiffin__TIFDMEM0000005	3.09	0.0836		54	1915	Acsf2;Arhgap17;Arhgap32;Atp1b1;Bbx;Ccnd1;Chd2;Chdh;Cobll1;Cyld;Dcun1d4;Egfr;Ephb2;Eya1;Fbxw7;Fmnl2;Fndc3a;Foxp4;Frmd4a;Gapt;Gpr171;Hhex;Hibadh;Hivep1;Irf2bp2;Ivns1abp;Lifr;Lpgat1;Lrrc15;Maml2;Mast4;Mbnl1;Mef2c;Mn1;Otud7b;Oxr1;Pik3ap1;Pkib;Ppm1l;Ptprf;Ralgps1;Runx2;Samsn1;Sc5d;Setbp1;Slc38a1;Spef2;Tanc1;Trim30d;Vgll4;Vprbp;Zc3h12c;Zfp521;Zfp618
42	predrem__nrMotif2081	3.06	0.0832		24	553	Atp1b1;Bbx;C1galt1;Chd2;Chdh;Ddx6;Fbxw7;Fgr;Hhex;Ivns1abp;Maml2;Mast4;Mn1;Pak6;Paqr5;Plxdc2;Ptpn4;Ptprf;Rab33b;Rai1;Setbp1;Slc38a1;Srl;Tmem229b
43	hocomoco__OLIG3_HUMAN.H10MO.D	3.05	0.0831	Olig3	32	910	Aff3;Arhgap21;Atp1b1;Chdh;Cobll1;Elf1;Eya1;Fbxw7;Fgfr1op2;Fmnl2;Fndc3a;Foxp4;Hhex;Ivns1abp;Kctd12;Maml2;Manea;Mef2c;Oxr1;Pkib;Plxdc2;Poli;Ppm1e;Rapgef2;Slain1;Slc38a1;Spns3;Tanc1;Tcf4;Tram1;Ttc14;Zdhhc13
44	cisbp__M5203	3.04	0.083	Osr1; Osr2	20	467	Acsf2;Ccnd1;Chdh;Cyld;Dtx2;Egfr;Farp1;Mbnl1;Rab33b;Rabgap1l;Rai1;Rnf6;Setbp1;Slain1;Slc38a1;Smarca4;Tanc1;Tcf4;Trim30d;Zc3h7a
45	cisbp__M0934	3.03	0.0828	Hnf1b	38	1097	Acsf2;Ankrd27;Arhgap21;Atp1b1;Bbx;Bcl11a;C1galt1;Ccnd1;Cyld;Ddx6;Elf1;Evi5;Fmnl2;Fndc3a;Foxp4;Frmd4a;Hhex;Hivep1;Ivns1abp;Kctd12;L3mbtl3;Lrp8;Mbnl1;Med12l;Prr5;Ptpn4;Ptprf;Rab11fip2;Rai1;Sdc1;Sell;Setbp1;Slc38a1;Tanc1;Tcf12;Tspyl4;Zfp521;Zfp618
46	taipale__Tp53_DBD_ACAWGTCNNNRRCAWGT_repr	3.03	0.0828	Trp53	27	757	Acvr2a;Arhgap32;Atp1b1;Bcl11a;C1galt1;Ccnd1;Ephb2;Foxp4;Frmd4a;Hibadh;Lifr;Litaf;Mast4;Mef2c;Nptxr;Oxr1;Prkag2;Ptpn4;Rabgap1l;Rapgef2;Rnf6;Sell;Tanc1;Tapt1;Tmem229b;Tns1;Trim30d
47	cisbp__M1382	3.03	0.0828		27	676	Arhgap32;Bbx;Ccnd1;Cyld;Dcun1d4;Ddx6;Evi5;Frmd4a;Ivns1abp;Kctd12;L3mbtl3;Lrp8;Maml2;Mbnl1;Mef2c;Mn1;Pkib;Prkag2;Prr5;Rab11fip2;Rai1;Rapgef2;Rnf6;Runx2;Setbp1;Tcf4;Zfp618
48	predrem__nrMotif767	3.03	0.0828		30	752	Ankrd27;Bcl11a;Cobll1;Egfr;Elf1;Eya1;Fgfr1op2;Fgr;Frmd4a;Hhex;Ivns1abp;L3mbtl3;Lpgat1;Lrrc15;Maml2;Manea;Mef2c;Mn1;Notch1;Nptxr;Pak6;Pkib;Ptpn4;Rnf6;Setbp1;Slc38a1;Smarca4;Tanc1;Tex2;Zfp521
49	cisbp__M1411	3.02	0.0828		38	1051	Acsf2;Ankrd27;Arhgap21;Atp1b1;Bbx;Bcl11a;Ccnd1;Chdh;Cyld;Ddx6;Evi5;Fmnl2;Foxp4;Frmd4a;Hhex;Hivep1;Kctd12;L3mbtl3;Lrp8;Mbnl1;Mn1;Ppm1e;Ppm1l;Ptpn4;Ptprf;Rab11fip2;Rai1;Sdc1;Sell;Setbp1;Slc38a1;Smarca4;Spin1;Tcf4;Tspyl4;Zc3h7a;Zfp521;Zfp618
50	homer__GAAASYGAAASY_IRF2	3.02	0.0827	Irf1; Irf2; Irf7	36	1152	Abca5;Atp1b1;Bbx;Bcl11a;Cblb;Ccnd1;Cd47;Chdh;Ddx6;Eya1;Fmnl2;Foxp4;Frmd4a;Hibadh;Hivep1;Itsn1;Ivns1abp;L3mbtl3;Lifr;Map3k1;Mbnl1;Mef2c;Oxr1;Runx2;Setbp1;Skil;Slc38a1;Tanc1;Tcf12;Tcf4;Tmem229b;Top1;Tspyl4;Vgll4;Zfp521;Zfp618
Showing 1 to 50 of 50 entriesPrevious1Next

## Sheet: Clust10
Cluster 10 size: 120
	motif	NES	AUC	TF_direct	nEnrGenes	rankAtMax	enrichedGenes
1	cisbp__M6485	6.53	0.118	Spib; Spic	17	635	Arrb1;Camkk2;Cyb5r1;Dgkg;Dpep2;Fam49a;Fcgr1;Frrs1;G6pdx;Ifi205;Map3k11;Mapkapk3;Mctp1;Rara;Rhog;Tmsb4x;Trim16
2	hocomoco__SPIB_HUMAN.H10MO.B	6.24	0.114	Spib; Spic	17	691	Arrb1;Camkk2;Cyb5r1;Dgkg;Dpep2;Fam49a;Fcgr1;Frrs1;G6pdx;Ifi205;Map3k11;Mapkapk3;Mctp1;Rara;Rhog;Tmsb4x;Trim16
3	taipale__SPI1_full_AAAAAGCGGAAGTN_repr	5.95	0.11	Spi1; Spib; Spic	29	2372	Ank;Arrb1;BC028528;Camkk2;Ccr2;Cd40;Cyb5r1;Dgkg;Dpep2;Fam49a;Fcer1a;Fcgr1;Frrs1;Hpgd;Ifi205;Irf4;Kcne3;Map3k11;Mcl1;Mcpt8;Mctp1;Naaa;Rara;Rhog;Serpinf1;Tmem106a;Tmsb4x;Trappc1;Trerf1
4	transfac_pro__M07285	5.89	0.109	Elf3	12	408	Arhgap9;Camkk2;Dpep2;Fn1;Galnt9;Kcne3;Lcp2;Map3k11;Rara;Rps19;Trerf1;Trim16
5	transfac_pro__M01204	5.68	0.107	Spib; Spic	42	4916	Ank;Arhgap9;Arpc1b;Arrb1;BC028528;Camkk2;Ccr2;Cd226;Degs1;Dgkg;Dpep2;Dusp1;Fam49a;Fcgr1;Fn1;Frrs1;G6pdx;Glipr2;Hpgd;Ifi205;Irf4;Itpripl2;Kcne3;Map3k11;Mapkapk3;Mcl1;Mctp1;Ms4a4c;Myc;Rara;Rgs2;Rhog;Spg21;St3gal5;Swap70;Tlr2;Tmsb4x;Trappc1;Trerf1;Trim16;Tubb6;Ugt1a10
6	transfac_pro__M00971	5.62	0.106	Elf1; Elf2; Elf4; Elk1; Elk3; Elk4; Erg; Ets1; Ets2; Etv4; Etv6; Fli1; Gabpa; Gabpb1; Psmd12; Spi1; Spib	25	2150	Acot11;Agpat4;Arhgap9;Arrb1;BC028528;Camkk2;Cd40;Dpep2;Fam49a;Fn1;Galnt9;Ifi205;Kcne3;Lcp2;Lst1;Map3k11;Mgst3;Rara;Rgs3;Rhog;Rps19;Spg21;Tmsb4x;Trerf1;Trim16
7	transfac_pro__M03579	5.21	0.1	Etv4	24	2096	Acot11;Agpat4;Arhgap9;Arrb1;BC028528;Camkk2;Cd40;Dpep2;F13a1;Fam49a;Fn1;Galnt9;Ifi205;Kcne3;Lcp2;Map3k11;Mgst3;Myc;Rara;Rhog;Rps19;Tmsb4x;Trerf1;Trim16
8	transfac_pro__M01266	5.2	0.1	Elf1	16	947	Arhgap9;Arrb1;BC028528;Camkk2;Dpep2;Fam49a;Fn1;Galnt9;Kcne3;Lcp2;Map3k11;Mgst3;Rara;Rps19;Tmsb4x;Trerf1
9	transfac_pro__M01870	5.18	0.0998	Ets1	28	2339	Acot11;Agpat4;Arhgap9;Arrb1;BC028528;Camkk2;Cd40;Dpep2;Eif4ebp1;F13a1;Fam49a;Fn1;Frrs1;Galnt9;Itpripl2;Kcne3;Lcp2;Map3k11;Mgst3;Ms4a4c;Myc;Neurl3;Rara;Rgs3;Rhog;Rps19;Tmsb4x;Trerf1
10	transfac_pro__M07252	5.13	0.0991	Elk1	13	532	Arhgap9;Arrb1;Camkk2;Dpep2;Fam49a;Galnt9;Kcne3;Lcp2;Map3k11;Mgst3;Rara;Rps19;Trerf1
11	taipale__SPIB_DBD_AAAAAGMGGAAGTN	5.08	0.0985	Spi1; Spib; Spic	30	2564	Ank;Arrb1;BC028528;Camkk2;Ccr2;Cd40;Cyb5r1;Dgkg;Dpep2;Fam49a;Fcgr1;Frrs1;G6pdx;Hpgd;Ifi205;Irf4;Kcne3;Map3k11;Mcl1;Mcpt8;Mctp1;Ms4a6d;Naaa;Rara;Rhog;Serpinf1;Tmem106a;Tmsb4x;Trappc1;Trerf1
12	cisbp__M5864	5.01	0.0975	Spi1; Spib; Spic	30	2482	Ank;Arhgap9;Arrb1;BC028528;Camkk2;Ccr2;Cd40;Cyb5r1;Dgkg;Dpep2;Fam49a;Fcgr1;Frrs1;G6pdx;Hpgd;Ifi205;Irf4;Kcne3;Map3k11;Mcl1;Mctp1;Naaa;Rara;Rhog;Rps19;Serpinf1;Tmem106a;Tmsb4x;Trappc1;Trerf1
13	transfac_pro__M07379	4.9	0.096	Ets2	22	1600	Acot11;Agpat4;Arhgap9;Arrb1;BC028528;Camkk2;Cd40;Fam49a;Fn1;Kcne3;Lcp2;Lst1;Map3k11;Mapkapk3;Mgst3;Neurl3;Rara;Rhog;Rps19;Tmsb4x;Trerf1;Trim16
14	cisbp__M0704	4.84	0.0952	Ehf; Elf3; Elf5	22	1760	Agpat4;Arhgap9;Arrb1;Camkk2;Cd40;Dpep2;Eif3i;Fam49a;Fn1;Galnt9;Id2;Ifi205;Kcne3;Lcp2;Map3k11;Mgst3;Rara;Rhog;Rps19;Spg21;Trerf1;Trim16
15	transfac_pro__M08881	4.74	0.0939	Erf; Erg; Ets1; Ets2; Etv2; Fev; Fli1; Gabpa	33	3720	Acot11;Agpat4;Ank;Arhgap9;Arrb1;BC028528;Camkk2;Cd40;Dpep2;Fam49a;Fcgr1;Fn1;Galnt9;Hpgd;Id2;Ifi205;Kcne3;Lcp2;Lst1;Map3k11;Mapkapk3;Mgst3;Ms4a4c;Neurl3;Rara;Rgs3;Rhog;Rps19;Slamf7;Spg21;Trerf1;Trim16;Tubb6
16	cisbp__M5863	4.64	0.0926	Spi1; Spib; Spic	23	1464	Ank;Arrb1;BC028528;Ccr2;Cyb5r1;Dgkg;Dpep2;Fam49a;Fcgr1;Frrs1;Hpgd;Irf4;Map3k11;Mcl1;Mcpt8;Rara;Rhog;Rps19;Serpinf1;Tmem106a;Tmsb4x;Trappc1;Trerf1
17	transfac_pro__M00771	4.64	0.0925	Elf1; Elf2; Elk1; Elk4; Erf; Erg; Ets1; Ets2; Fli1	25	2482	Acot11;Agpat4;Ank;Arhgap9;Arrb1;BC028528;Camkk2;Dgkg;Dpep2;Fam49a;Fn1;Id2;Kcne3;Lcp2;Lst1;Map3k11;Mapkapk3;Rara;Rhog;Rps19;Slamf7;Spg21;Stard3nl;Trerf1;Tubb6
18	hocomoco__ETV4_HUMAN.H10MO.B	4.53	0.0911	Etv4	23	1671	Agpat4;Arhgap9;Arrb1;BC028528;Camkk2;Cd40;Dgkg;Dpep2;Fam49a;Fn1;Galnt9;Ifi205;Kcne3;Lcp2;Map3k11;Mgst3;Rara;Rhog;Rps19;Spg21;Tmsb4x;Trerf1;Trim16
19	factorbook__PU1	4.51	0.0908	Bcl11a; Irf4; Spi1; Spib	11	472	Agpat4;Arrb1;Dgkg;Dpep2;Fam49a;Ifi205;Kcne3;Lcp2;Rara;Rhog;Trerf1
20	taipale_tf_pairs__ETV5_FOXI1_GTMAACAGGAWRN_CAP	4.26	0.0875	Etv5; Foxi1	9	264	Agpat4;Ank;Arhgap9;Arrb1;Fam49a;Lst1;Rara;Rhog;Trerf1
21	cisbp__M4489	4.24	0.0871	Bcl11a; Spi1; Spib	12	507	Agpat4;Arrb1;Dgkg;Dpep2;Fam49a;Ifi205;Kcne3;Lcp2;Naaa;Rara;Rhog;Trerf1
22	transfac_pro__M07251	4.23	0.087	Ehf	14	836	Arhgap9;Arrb1;Camkk2;Dpep2;Fam49a;Fn1;Galnt9;Kcne3;Lcp2;Map3k11;Mgst3;Rara;Rhog;Trerf1
23	transfac_pro__M07417	4.22	0.087	Elf1	22	1894	Agpat4;Ank;Arhgap9;Arrb1;Camkk2;Dpep2;Eif3i;Fam49a;Fcer1g;Fn1;Id2;Kcne3;Lcp2;Map3k11;Mapkapk3;Nfam1;Rara;Rgs3;Rhog;Rps19;Spg21;Trerf1
24	jaspar__MA0026.1	4.21	0.0868	Elf1; Elf2; Elf4	23	2237	Agpat4;Arhgap9;Arrb1;BC028528;Camkk2;Dpep2;Eif3i;F13a1;Fam49a;Fcer1g;Fn1;Galnt9;Id2;Kcne3;Lcp2;Map3k11;Mgst3;Myc;Rara;Rgs3;Rhog;Rps19;Trerf1
25	transfac_pro__M02031	4.2	0.0866	Spi1	18	1369	Arhgap9;Arrb1;Camkk2;Dpep2;Eif4ebp1;Fam49a;Fn1;Galnt9;Ifi205;Kcne3;Lcp2;Map3k11;Mgst3;Rara;Rhog;Rps19;Tmsb4x;Trerf1
26	taipale__Spic_DBD_AAAAAGMGGAAGTA	4.15	0.086	Spi1; Spib; Spic	26	2170	Ank;Arhgap9;Arrb1;BC028528;Camkk2;Ccr2;Cyb5r1;Dgkg;Dpep2;Fam49a;Fcgr1;Frrs1;Hpgd;Ifi205;Irf4;Lcp2;Map3k11;Mcl1;Mcpt8;Rara;Rhog;Serpinf1;Tmem106a;Tmsb4x;Trappc1;Trerf1
27	tfdimers__MD00018	4.14	0.0858	Elf1; Elf2; Elf4; Elk1; Elk3; Elk4; Erg; Ets1; Ets2; Etv4; Etv6; Fli1; Gabpa; Gabpb1; Psmd12; Spi1; Spib; Taf7; Tbp	16	1026	BC028528;Cd226;Dpep2;F13a1;Fam49a;Fn1;Hpgd;Id2;Kcne3;Map3k11;Mctp1;Rara;Rhog;St3gal5;Tmsb4x;Trerf1
28	tfdimers__MD00215	4.11	0.0855	Lef1; Stat1	32	3199	Acot11;Ank;Arhgap9;Arrb1;BC028528;Camkk2;Ccr2;Cd226;Dgkg;Dpep2;Dusp1;Eif4ebp1;Fam49a;Fcer1g;Fn1;G6pdx;Hpgd;Id2;Ifi205;Kcne3;Lcp2;Map3k11;Mapkapk3;Mcl1;Myc;Rara;Rhog;St3gal5;Tlr2;Tmsb4x;Trerf1;Trim16
29	taipale_tf_pairs__FOXO1_FLI1_RTMAACAGGAAGTN_CAP	4.1	0.0853	Fli1; Foxo1	8	255	Ank;Arhgap9;Fam49a;Lst1;Rara;Rhog;Trerf1;Trim16
30	transfac_pro__M02043	4.09	0.0852	Spi1; Spib; Spic	29	2873	Acot11;Arhgap9;Arrb1;BC028528;Camkk2;Cd40;Dpep2;Eno1;Fam49a;Fn1;Frrs1;Hpgd;Ifi205;Itpripl2;Kcne3;Lcp2;Lst1;Map3k11;Mapkapk3;Mgst3;Ms4a4c;Rara;Rhog;Rps19;Serpinf1;Spg21;St3gal5;Tmsb4x;Trim16
31	transfac_pro__M02078	4.08	0.085	Spi1; Spib; Spic	35	3956	Acot11;Agpat4;Arhgap9;Arrb1;BC028528;Camkk2;Cd40;Dgkg;Dpep2;Dusp1;Eif4ebp1;Eno1;Fam49a;Fcer1g;Fcgr1;Fn1;Frrs1;Hpgd;Ifi205;Kcne3;Lcp2;Lst1;Map3k11;Mgst3;Ms4a4c;Naaa;Neurl3;Rara;Rgs2;Rhog;Rps19;Serpinf1;Spg21;Tmsb4x;Trerf1
32	predrem__nrMotif1825	4.05	0.0846		13	750	Camkk2;Eif4ebp1;Frrs1;Hpgd;Ifi205;Kcne3;Lcp2;Mgst3;Ndfip1;Rara;Sulf2;Swap70;Trerf1
33	transfac_pro__M02076	4.04	0.0846	Spi1; Spib; Spic	16	1181	Acot11;Arrb1;Camkk2;Cd40;Dpep2;Fam49a;Fn1;Ifi205;Lcp2;Lst1;Map3k11;Ms4a4c;Neurl3;Rara;Rps19;Tmsb4x
34	homer__AVCAGGAAGT_EHF	4.02	0.0842	Ehf; Elf3; Elf5	15	1000	Agpat4;Ank;Arrb1;Camkk2;Eif3i;Fam49a;Kcne3;Lcp2;Map3k11;Rara;Rgs3;Rhog;Rps19;Spg21;Trerf1
35	cisbp__M6222	3.98	0.0837	Etv4	22	1512	Agpat4;Arhgap9;Arrb1;BC028528;Camkk2;Cd40;Dgkg;Dpep2;Fam49a;Fn1;Galnt9;Ifi205;Kcne3;Lcp2;Map3k11;Mgst3;Rara;Rhog;Rps19;Spg21;Tmsb4x;Trerf1
36	tfdimers__MD00044	3.98	0.0837	Elf1; Elf2; Elf4; Elk1; Elk3; Elk4; Erg; Ets1; Ets2; Etv4; Etv6; Fli1; Gabpa; Gabpb1; Psmd12; Sirt6; Spi1; Spib	17	1060	Acot11;Arhgap9;BC028528;Camkk2;Ccr2;Cpa3;Dgkg;Dpep2;Fam49a;Fcgr1;Fn1;Kcne3;Rara;Rhog;Tmsb4x;Trerf1;Trim16
37	jaspar__MA0494.1	3.97	0.0835	Nr1h3; Rxra	25	2785	Acot11;Arpc1b;Arrb1;BC028528;Camkk2;Dpep2;Eno1;Fam49a;Fn1;Frrs1;Hpgd;Id2;Kcne3;Mgst3;Ndfip1;Nfam1;Rara;Rhog;Rps19;Serpinf1;Slc16a3;Smpdl3a;Swap70;Trerf1;Trim16
38	hocomoco__ETS2_HUMAN.H10MO.C	3.95	0.0833	Ets2	10	408	Agpat4;Arhgap9;Camkk2;Fam49a;Fn1;Lcp2;Map3k11;Rara;Rps19;Trerf1
39	taipale_tf_pairs__FOXO1_ELK3_RTMAACAGGAAGTN_CAP	3.93	0.083	Elk3; Foxo1	13	836	Agpat4;Ank;Arhgap9;Arrb1;Fam49a;Ifi205;Lst1;Mapkapk3;Mgst3;Rara;Rhog;Trerf1;Trim16
40	transfac_pro__M02077	3.9	0.0827	Spi1; Spib; Spic	41	4999	Acot11;Agpat4;Arhgap9;Arrb1;BC028528;Camkk2;Cd40;Dgkg;Dpep2;Eif4ebp1;Eno1;F13a1;Fam49a;Fcer1g;Fcgr1;Fn1;Frrs1;Galnt9;Glipr2;Hpgd;Ifi205;Itpripl2;Kcne3;Lcp2;Lst1;Map3k11;Mgst3;Ms4a4c;Naaa;Neurl3;Rara;Rgs2;Rhog;Rps19;Serpinf1;Slamf7;Spg21;Swap70;Tmsb4x;Trerf1;Trim16
41	taipale_tf_pairs__TFAP2C_ELK1_NGCCTNNGGSNNCGGAAGYN_CAP_repr	3.89	0.0824	Elk1; Tfap2c	14	933	Arpc1b;Camkk2;Dgkg;Dusp22;Fam49a;Kcne3;Lst1;Map3k11;Mctp1;Rara;Rhog;Serpinf1;Slc16a3;Trerf1
42	transfac_pro__M02041	3.88	0.0824	Spi1; Spib; Spic	23	2053	Acot11;Arhgap9;Arrb1;BC028528;Camkk2;Cd40;Dpep2;Fam49a;Fn1;Hpgd;Itpripl2;Kcne3;Lcp2;Lst1;Map3k11;Mgst3;Ms4a4c;Rara;Rhog;Rps19;Serpinf1;Spg21;Tmsb4x
43	tfdimers__MD00221	3.86	0.0821	Foxg1; Foxo1; Gabpa	9	342	Arrb1;Cd226;Dgkg;Fam49a;Fcer1a;Hpgd;Mapkapk3;Rgs3;Trim16
44	transfac_pro__M02057	3.8	0.0812	Elf5	14	861	Arhgap9;Arrb1;Camkk2;Eif3i;Fn1;Galnt9;Kcne3;Lcp2;Map3k11;Rara;Rps19;Spg21;Trerf1;Trim16
45	neph__UW.Motif.0345	3.79	0.0811		19	1683	Acot11;Arrb1;Camkk2;Ccr2;Dpep2;Eif4ebp1;Fam49a;Fn1;Ifi205;Kcne3;Lcp2;Map3k11;Nfam1;Rara;Rgs2;Rgs3;Rhog;Serpinf1;Slamf7
46	cisbp__M1573	3.78	0.0811	Smad3	11	521	Arrb1;Camkk2;Dpep2;Eif4ebp1;Eno1;Rara;Rhog;Serpinf1;Slc16a3;Swap70;Trerf1
47	cisbp__M6203	3.76	0.0807	Elf1	9	332	Arhgap9;Camkk2;Eif3i;Fam49a;Lcp2;Map3k11;Rara;Rps19;Trerf1
48	cisbp__M6096	3.74	0.0804	Spi1; Spib; Spic	32	2822	Ank;Arhgap9;Arrb1;BC028528;Camkk2;Ccr2;Cyb5r1;Dgkg;Dpep2;Fam49a;Fcgr1;Frrs1;Hpgd;Ifi205;Irf4;Kcne3;Lcp2;Map3k11;Mcl1;Mcpt8;Mctp1;Ms4a4c;Naaa;Rara;Rhog;Rps19;Serpinf1;Tecpr2;Tmem106a;Tmsb4x;Trappc1;Trerf1
49	taipale_tf_pairs__FOXJ2_ELF1_NWAAACAGGAAGNN_CAP	3.73	0.0803	Elf1; Foxj2	12	709	Ank;Arrb1;Fam49a;Frrs1;Lst1;Map3k11;Mapkapk3;Mctp1;Rara;Trappc1;Trerf1;Trim16
50	hocomoco__ELF1_MOUSE.H10MO.B	3.7	0.08	Elf1	9	338	Arhgap9;Camkk2;Eif3i;Fam49a;Lcp2;Map3k11;Rara;Rps19;Trerf1
Showing 1 to 50 of 50 entriesPrevious1Next

[truncated: 3 more sheets: Clust11, Clust12, Clust13]
