# Supplementary material for: Ly6D+Siglec-H+ precursors contribute to conventional dendritic cells via a Zbtb46+Ly6D+ intermediary stage
Source: Nat Commun. 2022 Jun 16;13:3456. doi: 10.1038/s41467-022-31054-4 (PMC9200809; doi:10.1038/s41467-022-31054-4)
Supplement: Supplementary file 7 — Source Data [file 41467_2022_31054_MOESM7_ESM.xlsx]

## Sheet: Fig 1c
	preDC_1	preDC_2	preDC_3	lo.lo_1	lo.lo_2	lo.lo_3	lo.hi_1	lo.hi_2	lo.hi_3	hi.hi_1	hi.hi_2	hi.hi_3
Bcl11a	9.76609	9.89401	9.24114	10.2455	10.5492	10.1995	10.3678	10.614	10.5281	10.3322	10.748	10.8414
Spi1	8.86565	8.65258	9.05035	7.83119	7.85357	8.01807	7.03968	7.22737	7.04023	7.19978	6.84402	6.71436
Relb	6.3386	6.60723	6.62229	6.23934	6.12317	6.26484	6.67188	6.80204	6.75838	7.14647	6.9648	7.31877
Klf4	9.19181	9.44419	9.28511	8.78046	8.87437	9.09337	7.32381	7.43089	8.39615	6.52283	7.08539	8.02427
Irf3	7.65097	7.73695	7.54683	7.57934	7.67911	7.46996	7.64347	7.5593	7.68522	7.96294	7.93554	7.684
Stat3	8.44583	8.35651	8.18929	8.62582	8.45206	8.57553	8.85646	8.89928	8.6507	9.01268	8.96102	9.25616
Cbfa2t3	10.0214	9.94235	9.57989	9.62549	9.92849	9.7979	9.45165	9.31679	9.5766	8.9357	9.47268	9.46299
Spib	8.40071	8.5061	8.33715	9.4928	9.45853	9.63051	10.3239	10.1119	9.95178	10.7177	10.4973	10.3435
Notch4	5.90909	5.88323	5.74127	5.59844	5.63757	5.68394	5.82478	6.20559	5.71135	5.87563	5.74686	5.91723
Irf1	7.34366	7.69348	7.40747	7.94171	7.96074	7.67474	8.48541	8.4999	8.51276	8.80614	8.83181	8.69606
Id2	7.75186	7.75818	7.93338	6.82596	6.44989	7.0219	6.72324	7.05974	6.87457	6.67638	6.55824	6.63143
Irf4	6.93077	7.34257	6.55123	6.33997	6.63317	6.28033	6.34471	6.61087	6.45275	6.20499	6.36333	6.21779
Bcl6	6.69344	6.79804	6.73692	6.30093	6.52689	6.33997	6.14056	6.47275	6.15826	6.2417	6.36333	6.51848
Runx1	8.20866	8.27896	7.95199	8.51723	8.60974	8.6159	7.6137	7.91338	8.30764	7.20499	7.40775	7.42552
Irf7	8.54237	8.48746	8.14172	8.64206	8.42617	7.99507	9.84231	9.45417	8.83012	10.7255	10.3105	9.47895
Batf3	6.69344	6.79804	6.96369	5.64748	5.69021	5.80389	5.3631	5.5136	5.5277	5.3829	5.60858	5.56714
Zeb2	8.90638	9.60168	8.47948	9.22518	9.64834	8.99386	9.07993	9.63976	9.28247	8.91466	9.57948	9.69473
Zbtb46	7.00777	6.77582	6.88351	6.466	6.34508	6.6184	5.94459	5.93944	6.24053	5.6588	5.92597	5.70744
Notch2	7.25873	7.51689	7.28243	7.12202	7.32371	7.09187	6.79157	7.00483	6.75838	6.64401	6.84402	6.77291
Nfkb1	8.97179	8.94815	9.15156	8.55206	8.43485	8.6696	8.2043	8.18736	8.16348	8.33373	8.28682	8.2165
Irf5	8.94077	8.77007	9.18807	8.30042	8.20502	8.51006	8.6923	8.39651	8.54531	9.03374	8.68973	8.64959
Irf2	7.49142	7.6824	7.33193	7.50837	7.74449	7.37602	7.44852	7.66529	7.34909	7.42038	7.62592	7.7027
Cbfb	8.146	7.9903	8.02983	7.86528	7.93626	7.9439	7.42565	7.43089	7.63674	7.1627	7.2051	7.13329
Runx2	9.62566	9.85605	9.3624	10.479	10.6861	10.483	10.6537	10.7514	10.7521	10.4128	10.7222	10.9106
Rbpj	7.82871	7.9903	7.54683	7.48633	7.49618	7.53633	7.27303	7.36174	7.45198	7.1519	7.46374	7.40253
Tcf4	10.83	11.1856	10.1631	12.0863	12.4302	11.9891	12.6994	13.0118	12.9519	12.3254	12.9423	13.2273
Nfil3	5.54348	5.82486	5.69284	5.94054	5.78315	5.64976	5.60903	5.76279	5.39669	5.57424	5.70436	5.56714
Runx3	7.47662	7.61392	7.25181	7.76037	7.93007	7.78249	7.92628	8.08244	7.82113	7.68065	7.94108	7.84378

## Sheet: Fig 1d
	pre-cDC Sig	cDC Sig	CDP Sig	pDC Sig	pre-pDC Sig
pre-cDC	85.66	95.62	100	3.97	11.51
lo-lo	51.32	73.93	98.97	5.39	36.65
lo-hi	28.71	21.33	2.51	97.24	83.82
pDC	29.25	6.24	0	100	73.67

## Sheet: Fig 1f
input population:	pDC output							cDC output
pre-cDC		3.97	7.34	22.5	0.28	0.14	0		90.3	73.2	64.6	93.4	95.6	99.1
lo-lo	23.1	16.5	16	46.3	7.05	3.76	12	32.2	75	79.9	34.4	91.1	84.7	81.7
lo-hi	71.1	54.6	36	78.5	66.4	69.9	68	3.76	28.5	42.7	3.83	19.7	17.2	18.2
pDC	93.6	90	90.9	92.1	93	92.2	96	2.14	2.56	1.08	0.79	1.23	1.38	0.71
Row statistics	pDC			cDC
pre-cDC	5.705	3.56231	6	86.0333	5.65336	6
lo-lo	17.8157	5.32647	7	68.4286	9.25835	7
lo-hi	63.5	5.31807	7	19.1271	5.16071	7
pDC	92.5429	0.736096	7	1.41286	0.261495	7
	Mean	SEM	n	Mean	SEM	n
Statistical testing
Column A	pDC
vs.	vs,
Column B	cDC
Test details
Test name	Paired t test
Variance assumption	Individual variance for each group
Multiple comparisons	Set P value threshold
Method	Holm-Šídák method
Alpha	0.05
Number of tests performed	4
Number of rows omitted	0
Number of rows with incomplete data	1
	Below threshold?	P value	Mean of pDC	Mean of cDC	Difference	SE of difference	t ratio	df	Adjusted P Value
pre-cDC	Yes	0.0003	5.705	86.03	-80.33	9.04	8.886	5	0.000901
lo-lo	Yes	0.011279	17.82	68.43	-50.61	14.03	3.606	6	0.011279
lo-hi	Yes	0.005145	63.5	19.13	44.37	10.34	4.291	6	0.010264
pDC	Yes	<0,000001	92.54	1.413	91.13	0.8902	102.4	6	<0,000001

## Sheet: Fig 2f
	louvain	Ccr2	Lgals3	Fcer1g	Cd209a	Ifitm3	Zbtb46	Batf3	Id2	Lyz2	Cx3cr1	Ly6c2	Ms4a6c	Csf1r	Mpo	Cd34	Irf2	Ccr9	Tlr7	Irf4	Irf7	Cd74	H2-Ab1	H2-Aa	Cd8a	Bst2	Siglech	Cd7	Spib	Irf8	Tcf4	Ifnar1	Itgax	Ly6d	Cox6a2	Irf2bp1	Il7r	Ebf1	Dntt	Vpreb3	Pax5	Cd79a	Cd81	Flt3	Tubb5	Hmgb2	Ptma
AM_SC4_1_VJSB5:AGGCAGAAAGTAATx	1	0	0	0.864714	0	0	0	0	0	0	0	2.86174	0	0	0	0	0	0	0	0	1.3214	0	0	0	0	2.36277	0	1.3214	0.864714	2.22419	0	0	0	3.52588	3.00769	0	0	0	0	0	0	0	0	0	0	0	0
AM_SC4_2_PW3B0:AGGCAGAACTTCTGx	1	0	0	2.67781	0	0	0	0	0	1.07711	0	2.67781	0	0	0	0	0	0	0	0	1.07711	0	0	0	0	1.58357	0	1.58357	1.58357	2.16845	0	0	0	1.07711	0	0	0	0	0	0	0	0	0	0	1.58357	0	1.07711
AM_SC4_1_VJSB5:TCCTGAGCAAAATCx	1	0	0.560796	1.707	0	0	0	0	0	0	0	1.83489	1.38836	0	0	0	0.560796	0	0	0	0.560796	0	0.560796	0	0	2.05009	0.560796	0.560796	1.56032	2.82099	0	0	0	2.14249	2.22708	0	0	0	0	0	0	0	0	0	0	0	0
AM_SC4_1_VJSB5:TCCTGAGCAACAATx	1	0.710875	0	0.710875	0	0	0	0	0	0	0	1.82113	0	0	0	0	0	0	0	0	0.710875	2.11026	2.51717	2.80558	0	1.82113	0.710875	0	0	2.51717	0.710875	0	0	0.710875	0.710875	0	0	0	0	0	0	0	0	0	0.710875	0	0
AM_SC4_1_VJSB5:TCCTGAGCAATGATx	1	0	0	0.803481	0	0	0	0	0	0	0	1.78056	0	0	0	0	0	0	0	0	0	2.12821	1.96942	0.803481	0	1.54754	1.96942	1.24317	0	1.24317	0.803481	0	0	1.78056	2.12821	0	0	0	0	0	0	0	0	0	0	0	0.803481
AM_SC4_1_VJSB5:TCCTGAGCAATTGAx	1	0	0	1.48982	0	0	0	0	0	0	0	0.620076	0	0	0	0	0.620076	1.48982	0	0	0	1.27458	0.999947	1.48982	0	1.66683	0	0	1.27458	2.42558	0	0	0	2.26079	1.48982	0	0	0	0	0	0	0	0	0	0	0	0
AM_SC4_1_VJSB5:TCCTGAGCACATAAx	1	0	0	0.294411	0	0.414427	0	0	0	0.158001	0	0.618336	0	0.158001	0	0	0	0.52157	0	0.158001	0.158001	1.69568	0.706559	0.294411	0	0.414427	0	0.158001	0.158001	0.52157	0.52157	0	0	1.31873	1.11646	0	0	0	0	0	0	0	0.414427	0	0.414427	0	0.158001
AM_SC4_1_VJSB5:TCCTGAGCACGCCGx	1	0	0.953391	2.35773	0	0.586256	0	0	0.586256	0	0	1.88414	0	0	0	0	0.586256	1.9985	0	0	0.586256	2.9199	3.56336	2.78178	0	2.35773	0.586256	0	0	2.10111	0	0	0.586256	2.43047	2.35773	0	0	0	0	0	0	0	0	0	0	0	1.22134
AM_SC4_1_VJSB5:TCCTGAGCACTTTAx	1	0	0	1.93788	0	0	0	0	0	0	0	2.26028	0	0	0	0	0	0	0	0	0	2.78441	2.82439	3.0356	0	1.45913	0.507086	0.841951	1.09237	1.72689	0	0	0	1.45913	1.45913	0	0	0	0	0	0	0	0	0	0.841951	0	0.507086
AM_SC4_1_VJSB5:TCCTGAGCAGCCCGx	1	0	0	2.2725	0.736187	0	0	0	0	1.1556	0	2.15359	0	0	0	0	0	0.736187	0.736187	0	0.736187	2.47482	2.37877	1.45018	0	2.56245	0	1.8625	0	0.736187	0	0	0	1.45018	1.67744	0	0	0	1.8625	0	0	0	0	0	1.45018	0	0.736187
AM_SC4_1_VJSB5:TCCTGAGCAGGCCCx	1	0	0.726965	1.4366	0	0	0	0	0	1.14345	0	3.62004	0.726965	0	0	0	0	0	0.726965	0	0	2.13789	1.8475	0	0	2.36266	1.4366	2.0032	0	1.66301	0	0	0	1.14345	0	0	0	0	0	0	0	0	0	0	0	0	1.14345
AM_SC4_1_VJSB5:TCCTGAGCAGGGATx	1	0	0	0	0	0	0	0	0	0	0	2.54443	0.834643	0	0	0	0	1.28315	0	0	0	2.81228	2.17747	2.01756	0	1.28315	1.59168	0.834643	1.28315	1.59168	0	0	0	2.17747	1.28315	0	0	0	0	0	0	0	0	0	0	0	2.01756
AM_SC4_1_VJSB5:TCCTGAGCAGTAATx	1	0	0	1.70869	0	0	0	0	0	0.756326	0	1.89494	0	0	0	0	0	0	0	0	0.756326	2.18752	2.18752	1.70869	0	2.30692	1.18199	1.18199	0	2.30692	0	0	0	2.30692	1.47963	0	0	0	0	0	0	0	0	0	0	0	0.756326
AM_SC4_1_VJSB5:TCCTGAGCATAACAx	1	0	0	1.49855	0.527704	0	0	0	0	0.871323	0	2.4949	0	0	0	0	0	0	0	0	0	2.55066	1.88103	2.55066	0	1.64291	1.98173	0	0.871323	1.76904	1.12659	0	0	1.88103	2.4949	0	0	0	0	0	0	0	0	0.527704	0	0.871323	0
AM_SC4_1_VJSB5:TCCTGAGCATATCTx	1	0	0	1.74716	0	0	0	0	0	0.781417	0	2.59808	0	0	0	0	0.465169	0	0	0	0.781417	3.02263	2.01692	2.34914	0	1.51594	0.465169	0.781417	0	1.93482	0.465169	0	0	1.84539	1.02132	0	0	0	0	0	0	0	0	1.02132	0	0.465169	0.465169
AM_SC4_1_VJSB5:TCCTGAGCATTGAAx	1	0	0	1.89807	0	0	0	0	0	0.593566	0	2.0127	0	0	0	0	0	0	0	0	0.593566	1.44497	0	0.593566	0	2.11552	0.593566	1.61982	0	2.11552	0	0	0.593566	2.3726	2.0127	0	1.61982	0	0	0	0	0	0	0.593566	0	0	0.593566
AM_SC4_1_VJSB5:TCCTGAGCATTTGTx	1	0	0	1.84143	0	0.508741	0	0	0	0.508741	0	1.29549	0	0	0	0	0	0.844319	0	0	0	1.94144	1.60526	1.29549	0	1.94144	0.844319	0.844319	0	2.19259	0	0	0	2.56013	2.11567	0	0	0	0	0	0	0	0	1.09514	0	0	0.844319
AM_SC4_1_VJSB5:TCCTGAGCCAATAAx	1	0	0	0	0	0	0	0	0	0.625738	0	1.2834	0	0	0	0	0	1.82741	0	0	1.49929	2.91194	1.00768	1.2834	0.625738	1.00768	0.625738	1.00768	1.00768	1.49929	0	0.625738	0	2.51002	1.2834	0	0	0	0	0	0	0	0	0	0	0	1.00768
AM_SC4_1_VJSB5:TCCTGAGCCACCCCx	1	0	1.30348	1.30348	1.02535	0	0	0	0	1.30348	0	1.98214	0	0	0	0	0	0	0	0	1.30348	2.53548	2.53548	1.52086	0	1.02535	1.30348	1.98214	1.52086	2.20236	0	0	0	0	1.98214	0	0	0	0	0	0	0	0	0	0.63871	0	0
AM_SC4_1_VJSB5:TCCTGAGCCAGCCGx	1	0	0	0.815978	0	0	0	0	0	0	0	0	0	0	0	0	0	1.98882	0	0	0	2.6997	2.28541	1.79932	0	1.98882	1.56531	1.56531	0	1.25925	0	0	0	0	1.79932	0	0	0	0.815978	0	0	0	0	0	0	0	0
AM_SC4_1_VJSB5:TCCTGAGCCAGTCAx	1	0	0.727833	0	0	0	0	0	0	0.727833	0	3.00917	0	0	0	0	0	0	0	0	0.727833	2.83667	2.62807	2.70255	0	1.84892	1.1446	0.727833	0.727833	1.66437	0.727833	0	0	0	0.727833	0	0	0	0	0	0	0	0	0	0	0	0
AM_SC4_1_VJSB5:TCCTGAGCCATTTAx	1	0	0	0.871958	0	0	0	0	0	0	0	0.528151	0.528151	0	0	0	0	0	0	0	0.871958	2.15799	1.33056	2.07417	0	1.88196	0	1.12732	0	2.15799	0.871958	0	0	0.871958	1.98268	0	0	0	0	0	0	0	0	0	0	0.528151	0
AM_SC4_1_VJSB5:TCCTGAGCCCACCGx	1	0	0	0	0	0	0	0	0	0	0	1.32536	0.867848	0	0	0	0	0	0	0	1.87597	3.1402	2.78498	2.36767	1.32536	1.63809	1.32536	0.867848	0	1.63809	1.63809	0	0	0.867848	0	0	2.22901	0	0	0	0	0	0	0	0	0	0
AM_SC4_1_VJSB5:TCCTGAGCCCCCTGx	1	0	0	1.96407	0.519341	0	0	0	0	1.31471	0	0	0	0	0	0	0	0.85944	1.11276	0	0	2.3545	1.96407	1.6264	0	2.41714	1.11276	2.0553	0	2.72781	0.85944	0	0	2.63458	1.86367	0	0	0	0	0	0	0	0	1.31471	0.519341	0.85944	1.6264
AM_SC4_1_VJSB5:TCCTGAGCCCGATTx	1	0	0	1.8063	1.39939	0	0	0	0	0	0	1.11026	0	0	0	0	0	0	0	0	1.11026	2.65524	2.21272	2.21272	0	1.39939	0	0	0	1.6234	0	0	0	1.96086	2.78893	0	0	0	0	0	0	0	0	0	0	0	0.701895
AM_SC4_1_VJSB5:TCCTGAGCCCGGCAx	1	0	0	1.45083	0	0	0	0	0	0	0	2.30092	0	0	0	0	0	0	0	0	0	1.23837	0.597003	1.23837	0	1.77495	0.96825	0.597003	0.597003	1.90459	0	0	0	2.30092	1.23837	0	0	0	0.597003	0	0	0	0	0	0	0	0
AM_SC4_1_VJSB5:TCCTGAGCCCGTGCx	1	0	0.499173	1.44381	0	0	0	0	0	0	0	1.92077	0	0	0	0	1.07911	0	0	0	0	0.499173	0.830609	0.499173	0	1.27799	1.27799	0.499173	0	1.71046	0.499173	0	0	2.01137	1.58599	0	0	0	0	0	0	0	0	0	0	0	0.499173
AM_SC4_1_VJSB5:TCCTGAGCCCTTCCx	1	0	0.506468	0.841067	0	0.506468	0	0	0	1.09134	0	1.45794	0	0	0	0	0	0	0	0	1.09134	2.96855	2.78295	2.44675	0	1.29135	0.841067	1.45794	0.506468	2.50227	0	0	0	0	1.09134	0	0	0	0	0	0	0	0	0	0	0	0.841067
AM_SC4_1_VJSB5:TCCTGAGCCGACCCx	1	0	0.771468	1.36286	0	0	0	0	0	0.771468	0	2.58104	0	0	0	0	0	0.458355	0	0	0	0.771468	0.771468	2.147	0	1.82989	0	1.91908	1.00957	2.53603	0	0	0	1.00957	0.458355	0	0	0	0	0	0	0	0	0	0	0	0.458355
AM_SC4_1_VJSB5:TCCTGAGCCGCACCx	1	0	0	1.46997	0	0	0	0	0	0.512717	0	1.61322	0	0	0	0	0.512717	0	0	0	0.849998	2.66698	2.46105	2.75596	0	1.8498	1.10176	1.30272	0	2.66698	0.512717	0	0	1.46997	1.30272	0	0	0	0	0	0	0	0	0	1.30272	0.512717	1.10176
AM_SC4_1_VJSB5:TCCTGAGCCGCCGAx	1	0	0.480911	0.480911	0	0.480911	0	0	0	0.480911	0	0.804284	0	0	0	0	0	0.480911	0	0	0	2.20034	1.24421	0.804284	0	1.78177	1.54869	1.04825	0	1.40799	0	0	0	2.387	1.78177	0	0.804284	0	0	0	0	0	0	0	0	0	0
AM_SC4_1_VJSB5:TCCTGAGCCGCGGTx	1	0	0	1.47078	1.69931	0	0	0	0	0	0	1.69931	0	0	0	0	0	0	0	0	0.750257	1.69931	0.750257	1.17406	0	2.17734	1.88521	1.47078	0.750257	0.750257	0.750257	0	0	1.17406	1.88521	0	0	0	0	0	0	0	0	0	0	0	0
AM_SC4_1_VJSB5:TCCTGAGCCGGACGx	1	0	0	1.96155	1.62404	0	0	0	0	0	0	2.78968	0	0	0	0	0	1.11079	0	0	1.11079	3.34978	3.38489	3.01305	0	1.80696	1.39999	0	0	1.62404	0	0	0	2.0954	2.0954	0	0	0	0	0	0	0	0	0	1.62404	0	0.702298
AM_SC4_1_VJSB5:TCCTGAGCCGGCGTx	1	0	0	0	0.924373	0	0	0	0	0.924373	0	2.15193	0	0	0	0	0	0	0	0	0	3.34516	3.29007	2.68666	0	1.71575	1.71575	1.95744	0	1.71575	0.924373	0	0	1.71575	1.39639	0	0	0	0	0	0	0	0	0.924373	0	0	0
AM_SC4_1_VJSB5:TCCTGAGCCGGGGAx	1	0	0	0	0	0	0	0	0	0	0	1.335	0	0	0	0	0	0	0	0	0	1.335	0	2.07944	0	1.335	1.64866	1.335	0.875469	2.8792	0.875469	0	0	2.79728	1.335	0	0.875469	0	0.875469	0	0	0	0	0	0	0	0.875469
AM_SC4_1_VJSB5:TCCTGAGCCTATTAx	1	0	0	2.37557	0	0	0	0	0	0	0	2.37557	0	0	0	0	0	0	0	0	0	0.872913	0.872913	0.872913	0	1.33177	1.88335	1.33177	0.872913	2.37557	0	0.872913	0	1.88335	2.37557	0	0	0	0	0	0	0	0	0	0	0	0
AM_SC4_1_VJSB5:TCCTGAGCCTCCCGx	1	0	0	1.44497	0.83147	0	0	0	0	1.08012	0	2.0127	0	0	0	0	0	0	0	0	0.83147	1.58721	1.44497	0.83147	0	1.92207	0	0.499772	0	1.44497	0.83147	0	0	2.3726	1.44497	0	0	0	0	0	0	0	0	0	0	0.499772	0.499772
AM_SC4_1_VJSB5:TCCTGAGCCTTCTGx	1	0	0	1.6549	0	0	0	0	0	0	0	0.721803	0	0	0	0	0	0	0	0	1.13664	2.94383	2.12906	1.6549	0	1.83907	1.13664	1.99454	0.721803	2.88649	0	0	0	1.99454	2.12906	0	0	0	0	0	0	0	0	0	0	0	1.13664
AM_SC4_1_VJSB5:TCCTGAGCGAAATTx	1	0	0	1.55927	1.89206	0	0	0	0	0.662088	0	2.34069	0	0	0	0	0	0	0	0	1.89206	2.77392	3.07521	2.42721	0	2.34069	1.55927	1.55927	1.33934	0.662088	1.73944	0	0	2.02444	2.24596	0	0	0	1.33934	0	0	0	0	0	0	0	0.662088
AM_SC4_1_VJSB5:TCCTGAGCGACGCCx	1	0	0	0.544091	0.544091	0.544091	0	0	0	0	0	1.6749	0	0	0	0	0	0	0	0	0.894488	2.73831	1.52936	1.35897	0	1.80192	1.35897	0.544091	1.35897	1.80192	0	0	0	1.91462	2.10784	0.544091	0	0	0	0	0	0	0	0	0	0.544091	1.15346
AM_SC4_1_VJSB5:TCCTGAGCGAGGCGx	1	0	0	1.27143	0	0	0	0	0	0.825482	0	2.00349	0	0	0	0	0	0	0	0	0	1.27143	0.825482	2.71554	0	2.16308	1.27143	1.27143	0	2.79702	0	0	0	2.4216	0	0	0	0	0	0	0	0	0	0	0	0	0
AM_SC4_1_VJSB5:TCCTGAGCGATATAx	1	0	0	0	0	0	0	0	0	0.678184	0	2.27549	0	0	0	0	0	1.58539	0	0	0	1.07861	0	0	0	2.53715	1.36377	1.36377	1.92012	1.92012	0	0	0	1.92012	1.07861	0	0	0	0	0	0	0	0	0	0	0	0.678184
AM_SC4_1_VJSB5:TCCTGAGCGCCCAGx	1	0	0	1.29285	0	0	0	0	0	0	0	0	0	0	0	0	0	0	0	0	0	2.32738	2.55678	2.18936	0	1.83837	0	1.29285	0	1.29285	0	0	0	1.60236	0.842247	0	0	0	0	0	0	0	0	0	0	0	0
AM_SC4_1_VJSB5:TCCTGAGCGCCGACx	1	0	0	1.8362	1.091	0	0	0	0	0.506263	0	2.18706	0	0	0	0	0	0.840773	0.506263	0	0	2.86088	2.78247	2.25843	0	2.25843	1.29097	1.8362	0	2.25843	0.506263	0	0	1.45754	1.93611	0	0	0	1.091	0	0	0	0	0	0	0	0.840773
AM_SC4_1_VJSB5:TCCTGAGCGCCTCGx	1	0	0	2.2611	0	0	0	0	0	0	0	2.00757	0	0	0	0	0	0	0	0	0	2.6312	2.46317	1.14689	0	0	0	0	0	1.6671	0	0	0	2.00757	2.6312	0	0	0	0	0	0	0	0	0	1.14689	0	1.14689
AM_SC4_1_VJSB5:TCCTGAGCGCGCACx	1	0	0	0	1.09705	0	0	0	0	0	0	0	0	0	0	0	0	0	0	0	1.09705	2.07738	2.19513	1.94389	0	1.94389	0.691972	0	1.60756	1.09705	1.7898	0	0	0	0	0	0	0	0	0	0	0	0	0	0	0	0.691972
AM_SC4_1_VJSB5:TCCTGAGCGCGGAGx	1	0	0	1.97671	0	0	0	0	0	0.635743	0	0	0	0	0	0	0	0.635743	0	0	1.02132	2.45626	2.09278	1.51594	0	2.37701	1.2989	1.84539	0	2.52968	0	0	0	1.51594	1.69417	0	1.97671	0	0	0	0	0	0	0	0	0	0
AM_SC4_1_VJSB5:TCCTGAGCGCGTCCx	1	0	0	1.86775	0	0	0	0	0	0	0	2.22035	0	0	0	0	0	0.862224	0	0	1.63027	2.35887	1.86775	1.86775	0	2.05951	0.862224	1.86775	1.31824	0.862224	0	0	0	0.862224	0.862224	0	0	0	0	0	0	0	0	1.31824	0	0	1.31824
AM_SC4_1_VJSB5:TCCTGAGCGCTGCCx	1	0	0	0.485772	0	0	0	0	0	0.811312	0	2.77323	0.485772	0	0	0	0	1.0565	0	0	0.485772	2.88405	3.35057	2.60333	0	2.06429	0	1.68232	0	1.79233	0	0	0	2.14067	0.811312	0	0	0	0.485772	0	0	0	0	0	0	0	0.811312
AM_SC4_1_VJSB5:TCCTGAGCGGCGAGx	1	0	0	1.40316	0	0	0	0	0	0	0	2.39526	0.569288	0	0	0	0.569288	0.569288	0	0	0.569288	0	0	0.569288	0	2.24465	1.40316	0.569288	0	2.24465	0	1.19423	0	0.929805	1.57589	0	0	0	0	0	0	0	0	0	0	0	0.929805
AM_SC4_1_VJSB5:TCCTGAGCGGCTCCx	1	0	1.11745	1.632	0	0	0	0	0	1.48804	0	2.4235	0	0	0	0	0	0	0	0	0	0.863467	1.11745	0.863467	0	1.632	0.522171	0.863467	0	2.22226	0	1.31982	0	1.11745	1.11745	0	0	0	0	0	0	0	0	1.31982	1.11745	0	1.11745
AM_SC4_1_VJSB5:TCCTGAGCGGGGCAx	1	0	0.464133	1.2127	0	0	0	0	0	0	0	2.34662	0	0	0	0	0	0	0	0	0	2.71967	2.0145	2.71967	0	0.464133	0.779907	0	1.01954	2.22666	1.37452	0	0	1.84304	1.01954	0	0.464133	0	0	0	0	0	0	0.464133	0.779907	0	0.464133
AM_SC4_1_VJSB5:TCCTGAGCGGGTGCx	1	0	0.497184	2.00698	0.497184	0	0	0	0.827752	0.497184	0	2.3043	0	0	0	0	0	0.827752	0	0	0.497184	2.42528	2.58306	1.70631	0	2.23784	0.497184	0.497184	1.27434	2.00698	1.43994	0	0	1.43994	1.91645	0	0	0	0	0	0	0	0	0	0.497184	0	0
AM_SC4_1_VJSB5:TCCTGAGCGTATAAx	1	0	0	0.628929	1.01204	0	0	0	0	0	0	0.628929	0	0	0	0	0	0	0	0	1.01204	2.44297	1.83316	0.628929	0	0.628929	0	1.28835	0	2.18385	0.628929	0	0	0.628929	0.628929	0	0	0	0	0	0	0	0.628929	1.01204	1.68232	0	1.01204
AM_SC4_1_VJSB5:TCCTGAGCGTCCCCx	1	0	1.77831	2.1669	0	1.13414	0	0	0	4.09107	0	2.21917	0.210486	0	0.210486	0	0	0.532293	0	0	0.661197	1.85448	1.55782	1.50722	0	0.877826	0.532293	1.13414	0.384279	1.81712	0.532293	0	0	0.775366	1.05578	0	0	0	0	0	0	0	0	0.661197	0.210486	0.775366	0.661197
AM_SC4_1_VJSB5:TCCTGAGCGTGGCCx	1	0	0	1.2989	0	0	0	0	0	1.2989	0	1.60902	0	0	0	0	0	1.2989	0	0	0	2.75105	1.84539	1.60902	0	2.3349	1.2989	0.846999	1.60902	1.84539	0	0	0	1.84539	2.19676	0	0	0	0.846999	0	0	0	0	0.846999	0	0	0
AM_SC4_1_VJSB5:TCCTGAGCGTTTTAx	1	0	0	1.23565	0	0	0	0	0	0	0	2.01601	0	0	0	0	0	0.595279	0	0	0	2.11888	1.23565	0.965871	0	2.37606	0	0	0	1.90133	0.595279	0	0	2.21215	1.62288	0	0	0	0	0	0	0	0	0.595279	0	0	0
AM_SC4_1_VJSB5:TCCTGAGCTAAGTAx	1	0	0	0.587368	0	0	0	0	0	0	0	1.43437	0	0	0	0	0	0	0	0	0.954932	2.00067	1.43437	0.587368	0	2.10331	0.587368	0.587368	0.954932	1.75708	0	0	0	2.56408	2.83233	0	0	0	0	0	0	0	0	0	0	0	0.587368
AM_SC4_1_VJSB5:TCCTGAGCTACTTAx	1	0	0.568244	1.40135	0	0	0	0	0	0.92835	0	3.81506	1.19256	0	0	0	0	0	0	0.568244	0	2.06515	0.568244	1.57398	0	1.40135	0.92835	1.84942	0	2.06515	0	0	0	1.57398	0.568244	0	0.568244	0	0	0	0	0	0	0	0	0	0
AM_SC4_1_VJSB5:TCCTGAGCTATATCx	1	0	0	1.95376	0	0	0	0	0	0	0	1.76543	0	0	0	0	0	0	0	0	0.793457	1.53322	1.95376	1.76543	0	2.66175	1.95376	0	1.53322	2.11217	0.793457	0	0	2.24889	2.818	0	0	0	0	0	0	0	0	0	0	0	0
AM_SC4_1_VJSB5:TCCTGAGCTATGTTx	1	0	0	0	0	0	0	0	0	0	0	0	0	0	0	0	0	0.62925	0	0	0	2.64922	0	1.28885	0	1.01248	1.50515	0.62925	0	1.50515	0.62925	0	0	2.70933	0.62925	0	0	0	0	0	0	0	0	1.28885	1.68288	0	0.62925
AM_SC4_1_VJSB5:TCCTGAGCTATTTGx	1	0	0	1.13103	0	0	0	0	0	0	0	1.13103	0	0	0	0	0	0	0	0	0	1.9874	1.64821	0.717558	0	2.24022	0.717558	1.64821	0	1.42269	0	0	0	2.12178	1.13103	0	0	0	0	0	0	0	0	0	0	0.717558	0
AM_SC4_1_VJSB5:TCCTGAGCTCATTAx	1	0	0	0	0	0	0	0	0	0.686157	0	1.37579	0	0	0	0	0	0	1.08928	0	0.686157	1.59823	1.37579	0.686157	0	0.686157	1.37579	1.37579	1.08928	1.37579	1.08928	0	0	1.9339	0.686157	0	0	0	0	0	0	0	0	0	0	0	0
AM_SC4_1_VJSB5:TCCTGAGCTCCGGGx	1	0	1.57716	1.57716	0	0.824352	0	0	0	2.9061	0	2.23244	0	0	0	0	0	0.824352	0	0	0	2.41976	1.70136	1.81182	0	1.57716	0.494819	0.494819	0.824352	1.26999	0	0	0	1.57716	1.43532	0	0.494819	0	0	0	0	0	0	0	0	1.07179	0.824352
AM_SC4_1_VJSB5:TCCTGAGCTGAAATx	1	0	1.81548	1.48825	0	0	0	0	0	0	0	1.48825	0	0	0	0	0	0.619143	0	0	0	2.74565	2.62901	1.27313	0	1.48825	1.27313	0	0	2.16516	0.619143	0.619143	0	1.66519	1.81548	0	0	0	0	0	0	0	0	0	0	0	2.06162
AM_SC4_1_VJSB5:TCCTGAGCTGCCCCx	1	0	0.780158	1.51413	0	1.01983	0	0	0	0.780158	0	2.55086	0	0	0	0	0	0	0.464306	0	1.63635	2.55086	2.6804	2.22708	0	1.93284	0.464306	1.37487	0.464306	1.51413	0.780158	0	0	1.63635	0.780158	0	0	0	0	0	0	0	0	0	0	0	0.780158
AM_SC4_1_VJSB5:TCCTGAGCTGGCGCx	1	0	0	1.2536	0	0	0	0	0	0	0	2.82447	0	0	0	0	0	0.606671	0	0	1.2536	1.92282	0.981566	2.54006	0	2.14111	0	0.981566	0.606671	2.03791	0	0	0	1.2536	2.14111	0	0	0	0	0	0	0	0	0.606671	0	0	1.2536
AM_SC4_1_VJSB5:TCCTGAGCTGTAAAx	1	0	0	0	0	0	0	0	0	0	0	1.32696	0	0	0.653984	0	0	0	0	0	0.653984	2.56506	1.72561	1.04605	0	1.72561	0	1.54602	0.653984	1.72561	0	0	0	1.32696	2.32551	0	0	0	0	0	0	0	0	0	1.32696	0	0
AM_SC4_1_VJSB5:TCCTGAGCTTAAAGx	1	0	0	0.563853	1.3937	0	0	0	0	0	0	3.06576	0	0	0	0	0	0	0	0	0	2.99252	1.18549	1.56594	0	1.18549	0.563853	1.84087	0.563853	1.84087	0.922218	0	0	1.56594	0.563853	0	0	0	0	0	0	0	0	0	0	0	0
AM_SC4_1_VJSB5:TCCTGAGCTTGATTx	1	0	0	0.475424	0.796331	0	0	0	0	0	0	0	0	0	0	0	0	1.6603	1.53733	0	1.76978	2.11678	2.11678	2.18752	0	2.37389	0	0	0.475424	2.74783	1.23395	0	0	2.89278	1.03889	0	0.475424	0	0	0	0	0	0	0	0	0	1.03889
AM_SC4_1_VJSB5:TCCTGAGCTTTGTAx	1	0	0	2.68112	0	0.920788	0	0	0	0	0	2.14667	0	0	0	0	0	0	1.71088	0	0.920788	3.22606	3.53363	1.39191	0	0	1.39191	1.39191	2.14667	2.14667	0	0	0	2.30932	0	0	0	0	0.920788	0	0	0	0	0.920788	0	0	1.71088
AM_SC4_2_PW3B0:TCCTGAGCAAAATCx	1	0	2.23875	0	0	0	0	0	0	0	0	2.706	0	0	0	0	0	0	0	0	0.874189	0	0	0	0	0.874189	0	0	1.88521	0.874189	0	0	0	0	0	0	0	0	0	0	0	0	0	0	0	0	1.33338
AM_SC4_2_PW3B0:TCCTGAGCAAATACx	1	0	0	2.28594	0	0	0	0	0	0	0	1.5116	0	0	0	0	0	0	0	0	1.01776	0	0	0	0	2.59293	1.01776	1.5116	0	2.28594	1.01776	0	0	2.45117	1.01776	0	0	0	0	0	0	0	0	0	0	0	1.01776
AM_SC4_2_PW3B0:TCCTGAGCAACAATx	1	0	0	1.47894	0	0	0	0	0	0	0	2.78793	0	0	0	0	0	0	0	0	0.991082	2.05112	0.991082	1.47894	0	1.47894	0.991082	1.47894	0	2.41277	1.47894	0	0	2.88712	1.80541	0	0	0	0	0	0	0	0	0	0	0	0.991082
AM_SC4_2_PW3B0:TCCTGAGCAAGTATx	1	0	1.30348	0.850601	0	0	0	0	0	0	0	1.30348	0.850601	0	0	0	0	0	1.30348	0	1.30348	0.850601	0.850601	1.61406	0	1.61406	1.30348	0.850601	0	2.98441	0	0	0	2.0419	1.61406	0	0	0	0	0	0	0	0	0.850601	0	0	1.61406
AM_SC4_2_PW3B0:TCCTGAGCAATGATx	1	0	0	1.74066	1.20913	0	0	0	0	0	0	2.34202	0	0	0	0	0	0	0	0	0	2.71491	3.1989	2.71491	0	1.20913	1.20913	0	0	2.34202	1.20913	0	0	3.1989	1.20913	0	0	0	0	0	0	0	0	0	0	0	0
AM_SC4_2_PW3B0:TCCTGAGCAATTGAx	1	0	0	1.46674	0	0	0	0	0	0	0	0	0	0	0	0	1.46674	0	0	0	0	1.46674	3.04502	3.04502	0	0	1.46674	1.46674	1.46674	2.66307	0	0	0	2.03734	0	0	0	0	1.46674	0	0	0	0	0	0	0	0
AM_SC4_2_PW3B0:TCCTGAGCACATAAx	1	0	0	1.0623	0	0	0	0	0	0	0	1.5657	0	0	0	0	0	1.0623	0	0	0	2.99223	2.65684	1.89898	0	2.51431	1.0623	1.5657	0	1.89898	0	0	0	2.34804	2.34804	0	0	0	0	0	0	0	0	0	0	0	0
AM_SC4_2_PW3B0:TCCTGAGCACTTTAx	1	0	0	0.861603	0	0	0	0	0	0	0	2.58796	0	0	0	0	0	0	0.861603	0	0	2.47953	1.86684	2.35789	0.861603	1.62941	1.31745	2.05857	0.861603	3.00258	0.861603	0	0	2.47953	1.86684	0.861603	0	0	0	0	0	0	0	0	0	0	0
AM_SC4_2_PW3B0:TCCTGAGCAGCCCGx	1	0	0	2.27327	1.67813	0	0	0	0	0	0	2.64381	0	0	0	0	0	0	1.15618	0	0	2.91356	2.27327	2.78775	0	1.67813	1.67813	0	0	1.67813	0	0	0	1.15618	1.15618	0	0	0	0	0	0	0	0	0	0	0	0
AM_SC4_2_PW3B0:TCCTGAGCAGTAATx	1	0	0	1.15268	0	0	0	0	0	0	0	0	0	0	0	0	1.67398	0	0	0	0	2.0149	0	1.15268	0	1.67398	1.15268	2.47092	0	1.15268	0	0	0	1.67398	2.26868	0	0	0	0	0	0	0	0	0	0	0	1.15268
AM_SC4_2_PW3B0:TCCTGAGCATAACAx	1	0	0	1.27507	1.58277	0	0	0	0	0	0	2.53411	0	0	0	0	0	0	0	0	1.58277	3.01269	3.64792	3.01269	0	1.58277	2.16755	0	0	1.81774	1.58277	0	0	2.00786	0	0	0	0	0	0	0	0	0	0.828322	0	0	0
AM_SC4_2_PW3B0:TCCTGAGCATACTTx	1	0	0	2.23289	0	1.12548	0	0	0	0	0	0	0	0	0	0	0	0	1.12548	0	0	2.74547	2.23289	2.60196	0	1.64159	1.12548	0	0	2.43436	1.64159	0	0	0	2.43436	0	0	0	0	0	0	0	0	0	0	0	0
AM_SC4_2_PW3B0:TCCTGAGCATTGAAx	1	0	0	0	0	0	0	0	0	1.01865	0	0	0	0	0	0	0	0	0	0	1.84187	1.84187	0	1.51268	0	2.08912	0	1.51268	1.51268	2.45244	0	0	0	1.51268	1.01865	0	0	0	0	0	0	0	0	0	0	0	1.01865
AM_SC4_2_PW3B0:TCCTGAGCCAATAAx	1	0	0	0	0	0	0	0	0	0	0	2.83216	0	0	0	0	0	0	0	0	0.761543	1.71673	0	0	0	1.90328	0	0	0.761543	1.48721	0	1.90328	0	0.761543	1.90328	0	0	0	0	0	0	0	0	0	0	0	0.761543
AM_SC4_2_PW3B0:TCCTGAGCCAGCCGx	1	0	0	1.0258	0	0	0	0	0	0	0	1.0258	0	0	0	0	0	2.09891	0	0	1.5214	2.09891	2.29723	1.5214	0	1.0258	0	2.9388	1.85128	2.29723	0	0	0	0	1.0258	0	0	0	2.09891	0	0	0	0	0	0	0	0
AM_SC4_2_PW3B0:TCCTGAGCCATTTAx	1	0	0	1.58599	0	0	0	0	0	0	0	1.36433	0	0	0	0	0	0.67856	0	0	1.76733	2.17114	1.36433	1.07911	0	1.92077	1.07911	0.67856	1.36433	2.458	0	0	0	1.07911	0.67856	0	1.58599	0	0	0	0	0	0	0	0	1.07911	0.67856
AM_SC4_2_PW3B0:TCCTGAGCCCACCGx	1	0	0	0	0	0	0	0	0	0	0	1.93125	0	0	0	0	0	0	0	0	0	3.20245	0	1.08723	0	2.69208	1.08723	1.93125	0	0	1.08723	0	0	2.18202	2.38234	0	0	0	0	0	0	0	0	0	0	0	0
AM_SC4_2_PW3B0:TCCTGAGCCCGAGGx	1	0	1.0249	1.0249	1.52031	0	0	0	0	0	0	3.25869	0	0	0	0	0	0	0	0	0	0	0	0	0	1.8501	1.52031	1.52031	1.0249	1.8501	0	0	0	0	0	0	0	0	0	0	0	0	0	0	0	0	0
AM_SC4_2_PW3B0:TCCTGAGCCCGATTx	1	0	0	0	0	0	0	0	0	0.839305	0	1.83403	0	0	0	0	0	0	0.839305	0	1.59823	3.03117	1.83403	0.839305	0	0.839305	1.2891	0.839305	0	2.44392	0.839305	0	0	1.83403	0.839305	0	0	0	0	0	0	0	0	0	0	0	0.839305
AM_SC4_2_PW3B0:TCCTGAGCCCGGCAx	1	0	0	1.82626	0	0	0	0	0	0	0	0	0	0	0	0	0	0	0	1.28241	0	1.28241	1.28241	1.82626	0	1.28241	1.82626	1.28241	1.28241	1.28241	0	0	0	0	0	0	0	0	0	0	0	0	0	0	0	0	0
AM_SC4_2_PW3B0:TCCTGAGCCCGTGCx	1	0	1.77602	1.77602	0	0	0	0	0	0	0	0.969046	0	0	0	0	0	0	0	0	0	2.75486	2.38071	1.45182	1.77602	2.38071	1.45182	0.969046	0	2.85384	0	0	0	3.02651	2.21672	0	0	0	0	0	0	0	0	0	0	0.969046	0.969046
AM_SC4_2_PW3B0:TCCTGAGCCCTTCCx	1	0	0	0	0	0	0	0	0	0	0	1.68888	0	0	0	0	0	0.904676	0	0	0.904676	3.0725	0.904676	2.12294	0	1.68888	0.904676	1.68888	0.904676	2.65607	0	0	0	0.904676	1.37176	0	0	0	0	0	0	0	0	0	0.904676	0	0
AM_SC4_2_PW3B0:TCCTGAGCCGCACCx	1	0	0	0	0	0	0	0	0	0	0	2.40178	0	0	0	0	0	0.889817	0	0	0	2.26261	2.40178	0	0	1.66847	2.26261	1.35309	0.889817	2.52393	0	0	0	2.90231	1.90787	0	0	0	0	0	0	0	0	0	1.35309	1.35309	1.35309
AM_SC4_2_PW3B0:TCCTGAGCCGCCGAx	1	0	0	1.58964	0	0	0	0	0	0	0	1.92468	0	0	0	0	0	0	0	0	0	3.02091	2.68492	1.08214	0	2.1752	1.58964	1.92468	0	2.37537	0	0	0	2.68492	2.37537	0	0	0	0	0	0	0	0	0	0	0	1.08214
AM_SC4_2_PW3B0:TCCTGAGCCGCGGTx	1	0	0	1.12109	0	0	0	0	0	0	0	1.63635	0	0	0	0	0	0	0	0	1.63635	3.16758	2.59593	2.59593	0	1.63635	1.12109	1.63635	0	1.63635	1.63635	0	0	1.12109	0	0	0	0	0	0	0	0	0	0	0	1.12109	0
AM_SC4_2_PW3B0:TCCTGAGCCGGACGx	1	0	0	1.85962	0	0	0	0	0	0	0	1.85962	0	0	0	0	0	0	0	0	1.3112	2.99445	2.99445	2.84861	0	2.67781	0	1.3112	0	2.4717	0	0	0	1.85962	0	0	0	0	0	0	0	0	0	0	0	0	1.3112
AM_SC4_2_PW3B0:TCCTGAGCCGGCGTx	1	0	0	0	0	0	0	0	0	0	0	2.85263	0	0	0	0	0	0	0	0	0	3.23868	3.23868	3.06417	0	1.11241	1.11241	1.96361	1.11241	2.21557	1.62597	0	0	2.85263	1.62597	0	0	0	0	0	0	0	0	1.62597	0	0	0
AM_SC4_2_PW3B0:TCCTGAGCCTATTAx	1	0	0	0.840479	0	0	0	0	0	0	0	0.840479	0	0	0	0	0	0	0	0	0	1.2906	1.2906	0.840479	0	1.2906	0	0.840479	0	2.02649	0.840479	0.840479	0	1.2906	1.83576	0	0	0	0.840479	0	0	0	0	0	0	0	0.840479
AM_SC4_2_PW3B0:TCCTGAGCCTCCCGx	1	0	0	0.93017	0	0	0	0	0	2.16041	0	0.93017	0	0	0	0	0	0.93017	0	0	0.93017	2.16041	2.16041	2.58622	0	1.40361	0	0	0	1.40361	1.72363	1.40361	0	1.96568	1.72363	0	0	0	0	0	0	0	0	0	0	0	0.93017
AM_SC4_2_PW3B0:TCCTGAGCCTTCTGx	1	0	0	0.878041	0	0	0	0	0	0.878041	0	2.61415	0	0	0	0	0.878041	0	0	0	1.89081	3.02948	2.61415	2.80142	0	1.65222	0.878041	0	0.878041	2.50548	1.65222	0	0	2.0833	1.89081	0	0	0	0	0	0	0	0	0.878041	0	0	0.878041
AM_SC4_2_PW3B0:TCCTGAGCGAAATTx	1	0	0	2.01823	2.01823	0	0	0	0	0	0	0.967456	0	0	0	0	0	0	0	0	0	3.4132	1.44985	2.5192	0	2.01823	1.77389	1.77389	1.77389	1.44985	2.21443	0	0	1.44985	1.44985	0	0	0	0	0.967456	0	0	0	0	0	0	0
AM_SC4_2_PW3B0:TCCTGAGCGAGGCGx	1	0	0	1.31745	0	0	0	0	0	0	0	3.34424	0	0	0	0	0	1.86684	0	0	1.86684	1.86684	1.86684	1.86684	0	1.31745	0	2.21939	0	1.31745	0	0	0	1.31745	2.21939	0	0	0	0	0	0	0	0	0	0	0	0
AM_SC4_2_PW3B0:TCCTGAGCGCCCAGx	1	0	0	0	0	0	0	0	0	1.0662	0	1.90405	0	0	0	0	0	0	0	0	0	3.24868	3.08866	2.15378	0	0	0	1.0662	0	2.15378	0	0	0	0	1.57042	0	0	0	0	0	0	0	0	0	1.0662	0	1.57042
AM_SC4_2_PW3B0:TCCTGAGCGCCGACx	1	0	0	1.93921	0	0	0	0	0	0	0	0	0	0	0	0	0	0	0	0	0	1.38044	1.93921	1.93921	0	2.29555	0	0	1.93921	2.29555	1.93921	0	0	2.29555	1.93921	0	0	0	0	0	0	0	0	0	0	0	1.38044
AM_SC4_2_PW3B0:TCCTGAGCGCCTCGx	1	0	1.20141	2.07624	0	0	0	0	0	1.20141	0	0	0	0	0	0	0	1.20141	0	0	0	3.2799	3.2799	2.33207	0	2.53561	0	0	0	1.73159	0	0	0	2.70464	0	0	0	0	0	0	0	0	0	0	0	0	0
AM_SC4_2_PW3B0:TCCTGAGCGCGCACx	1	0	0	2.16308	1.91301	0	0	0	0	0	0	1.07311	0	0	0	0	0	0	0	0	1.91301	2.67217	0	2.52947	0	2.16308	1.91301	0	0	1.91301	2.16308	0	0	2.52947	2.52947	0	0	0	0	0	0	0	0	0	0	0	0
AM_SC4_2_PW3B0:TCCTGAGCGCGGAGx	1	0	0	0	1.17285	0	0	0	0	0	0	1.17285	0	0	0	0	0	1.17285	0	0	1.17285	2.8105	2.29503	1.69788	0	1.69788	1.17285	0	0	2.66633	2.04038	0	0	3.04835	1.17285	0	0	0	0	0	0	0	0	0	0	0	1.17285
AM_SC4_2_PW3B0:TCCTGAGCGCGTCCx	1	0	0	0	0	0	0	0	0	1.28835	0	1.28835	0	0	0	0	0	0	0	0	1.28835	2.44297	0	1.28835	0	1.83316	1.83316	2.18385	0	2.18385	1.28835	0	0	1.83316	0	0	0	0	0	0	0	0	0	0	0	0	0
AM_SC4_2_PW3B0:TCCTGAGCGCTGCCx	1	0	0	0	0	0	0	0	0	0	0	2.06201	1.19005	0	0	0	0	0	0	0	0	0	2.06201	1.19005	0	1.7182	0	0	0	2.83385	0	0	0	2.06201	1.7182	0	1.19005	0	0	0	0	0	0	0	0	0	0
AM_SC4_2_PW3B0:TCCTGAGCGCTTACx	1	1.09341	0	1.09341	0	0	0	0	0	0	0	2.39079	0	0	0	0	0	0	0	0	0	1.60319	1.60319	1.09341	0	1.93921	0	1.09341	0	1.60319	0	0	0	1.60319	1.09341	0	1.09341	0	0	0	0	0	0	1.93921	0	0	1.09341
AM_SC4_2_PW3B0:TCCTGAGCGGGTGCx	1	0	0	2.45881	1.51812	0	0	0	0	0	0	2.29345	0	0	0	0	0	0	0	0	1.0231	2.29345	3.32242	2.93482	0	0	0	1.0231	1.84774	2.29345	1.0231	0	0	0	1.0231	0	0	0	0	0	0	0	0	0	0	0	0
AM_SC4_2_PW3B0:TCCTGAGCGTATAAx	1	0	0	0	0	0	0	0	0	0	0	2.51363	0	0	0	0	0	0	0	0	1.89834	2.51363	1.89834	2.51363	0	0	0	0	0	1.89834	2.25258	0	0	1.89834	1.89834	0	0	0	0	0	0	0	0	0	0	0	1.89834
AM_SC4_2_PW3B0:TCCTGAGCGTCCCCx	1	0	1.51268	1.01865	0	0	0	0	0	1.01865	0	1.01865	0	0	0	0	0	0	1.01865	0	0	2.45244	2.45244	1.84187	0	2.28719	0	1.51268	0	1.84187	1.01865	0	0	2.28719	1.51268	0	0	0	0	0	0	0	0	0	0	0	1.01865
AM_SC4_2_PW3B0:TCCTGAGCGTGGCCx	1	0	0	1.89645	0	0	0	0	0	0	0	2.25059	0	0	0	0	0	0	0	0	0	2.51158	0	2.25059	0	2.51158	1.89645	0	1.34315	2.25059	0	0	0	1.89645	0	0	0	0	0	0	0	0	0	0	1.34315	0	1.34315
AM_SC4_2_PW3B0:TCCTGAGCTACTTAx	1	0	0.984441	1.47078	0	0	0	0	0	0	0	3.49195	0	0	0	0	0	0	0	0	0	1.79657	0	0	0	1.47078	0	0	0	2.23875	0	0	0	0	1.47078	0	0	0	0	0	0	0	0	1.47078	1.79657	0	1.47078
AM_SC4_2_PW3B0:TCCTGAGCTATATCx	1	0	1.03215	1.03215	1.52914	0	0	0	0	0	0	2.61371	0	0	0	0	0	0	0	0	0	1.03215	0	0	0	2.10759	1.52914	1.85962	1.85962	2.10759	0	0	0	1.52914	0	0	0	0	0	0	0	0	0	0	0	0	0
AM_SC4_2_PW3B0:TCCTGAGCTATGTTx	1	0	0	1.15853	0	0	0	0	0	0	0	2.02231	0	0	0	0	0	0	0	0	0	2.27634	1.68092	2.27634	0	2.47874	1.68092	1.15853	0	1.68092	2.02231	0	0	0	2.47874	0	0	0	0	0	0	0	0	0	0	0	0
AM_SC4_2_PW3B0:TCCTGAGCTATTTGx	1	0	0	0	0	0	0	0	0	0	0	2.37838	0	0	0	0	0	0	0	0	0	3.23745	2.21443	2.21443	0	0.967456	1.44985	0.967456	0	2.01823	0	0	0	2.85142	2.21443	0	0	0	0	0	0	0	0	0	0	0	0
AM_SC4_2_PW3B0:TCCTGAGCTCATTAx	1	0	0.925815	0	0	0	0	0	0	0	0	2.31684	0	0	0	0	0	0	0	0	1.71771	0.925815	0	1.39819	0	1.95949	2.15404	1.39819	0.925815	2.57956	0	0	0	1.95949	1.39819	0	0	0	0	0	0	0	0	1.39819	0	1.39819	0
AM_SC4_2_PW3B0:TCCTGAGCTCTTTCx	1	0	0	1.65849	0	0	0	0	0	1.8974	0	2.25158	0	0	0	0	0	0	0.882581	0	0	3.03687	3.03687	2.39059	0	2.39059	0.882581	1.34398	0	2.39059	0	0	0	0.882581	2.39059	0	0	0	0.882581	0	0	0	0	0	1.34398	0	1.8974
AM_SC4_2_PW3B0:TCCTGAGCTGAAATx	1	0	0	1.21958	0	0	0	0	0	0	0	0	0	0	0	0	0	0	0	0	0	1.75294	3.00003	1.75294	0	1.21958	0	0	0	2.09891	0	0	0	1.21958	0	0	0	0	0	0	0	0	0	0	1.21958	0	0
AM_SC4_2_PW3B0:TCCTGAGCTGCCCCx	1	0	0	1.65222	0	0	0	0	0	0	0	0	0	0	0	0	0	1.13439	0	0	1.65222	1.13439	1.65222	1.65222	0	1.13439	1.13439	1.13439	0	2.61415	0	0	0	1.13439	1.13439	0	0	0	0	0	0	0	0	0	0	0	1.13439
AM_SC4_2_PW3B0:TCCTGAGCTGGCGCx	1	0	0	1.25925	0	0	0	0	0	0	0	0	0	0	0	0	0	0	0	0	0	1.25925	1.79932	1.25925	0	1.79932	0	0	1.25925	2.14807	0	0	0	0	0	0	0	0	0	0	0	0	0	0	0	0	0
AM_SC4_2_PW3B0:TCCTGAGCTGTAAAx	1	0	0	1.11456	0	0	0	0	0	0	0	1.62855	0	0	0	0	0	0	0	0	0	2.96703	2.41958	1.11456	0	2.21843	0	1.96637	1.62855	1.96637	0	0	0	1.62855	1.11456	0	0	0	0	0	0	0	0	0	0	0	0
AM_SC4_2_PW3B0:TCCTGAGCTTAAAGx	1	0	0	0	0	0	0	0	0	0	0	2.40255	0	0	0	0	0	0	0	0	0	2.77739	1.25642	0	0	0	0	2.14458	0	2.77739	1.25642	0	0	2.40255	2.40255	1.25642	0	0	0	0	0	0	0	0	0	0	1.25642
AM_SC4_2_PW3B0:TCCTGAGCTTTAGTx	1	0	0	0	0	0	0	0	0	0	0	1.64955	0	0	0	0	0	1.64955	0	0	0	2.61109	2.24169	1.98882	0	1.64955	1.64955	0	1.13215	1.98882	0	0	0	1.98882	1.13215	0	0	0	0	0	0	0	0	0	0	0	0
AM_SC4_2_PW3B0:TCCTGAGCTTTGTAx	1	0	0	1.72412	0	0	0	0	0	0	0	0	0	0	0	0	0	1.19507	0	0	0	1.19507	1.72412	1.19507	0	2.0683	1.19507	1.19507	0	2.0683	0	0	0	0	2.0683	0	0	0	0	0	0	0	0	1.19507	0	0	1.19507
AM_SC4_1_VJSB5:GGACTCCTCCTTCCx	1	0	0	0.97171	0	0	0	0	0	0.436632	0	0.436632	0.73954	0	0	0	0	0.73954	0	0	0	0.73954	1.16	0.436632	0	1.77958	1.57534	0.73954	0.436632	1.86793	0	0	0	0.97171	0.73954	0	0	0	0	0	0	0	0	0	0	0	1.16
AM_SC4_1_VJSB5:TAGGCATGAATAGTx	1	0	0	2.01617	0	0	0	0	0	0	0	0	0	0	0	0	0	1.05077	0	0	0	1.05077	2.23744	1.73159	0	2.41852	1.33231	0	0.657482	2.57178	0	0	0	2.13291	1.55175	0	0	0	0	0	0	0	0	0	0.657482	0	0
AM_SC4_1_VJSB5:AGGCAGAAATGATAx	6	0	1.83143	1.01073	0	1.01073	0	0	0	0	0	0	0	0	0	0	0	1.01073	0	0	0	0	1.01073	0	0	1.01073	0	1.50301	0	0	0	0	0	0	0	0	0	0	0	0	0	0	0	0	0	0	1.01073
AM_SC4_1_VJSB5:AGGCAGAATAAATGx	6	0.551578	0.551578	0	1.16564	1.54329	0	0	0	0.90502	0	0	0.551578	0	0	0	0	0	0	0	0	0	0	0	0	0	0	0	0	0.551578	0	0	0	0	0	0	0	0	0	0	0	0	0	0	1.92977	0	1.16564
AM_SC4_1_VJSB5:AGGCAGAATATATCx	6	0	1.61181	1.97972	0	1.02355	0	0	0	0	0	2.24808	0.848996	0	0	0	0	0	0	0	0.637387	0	0	0.368639	0	0.637387	0	0	0	0	0	0	0	0	0	0.368639	0	0	0	0	0	0	0	0	1.84833	1.51867	1.30144
AM_SC4_2_PW3B0:AGGCAGAAAATTGAx	6	0	1.63984	2.23095	0	0	0	0	0	0	0	0.869108	1.32696	0.869108	0	0	0	0	0	0	0	0	0	0	0	0	0	0	0	1.8778	0	0	0	0	0	0	0	0	0	0	0	0	0	0	0.869108	1.63984	1.32696
AM_SC4_2_PW3B0:AGGCAGAAACCCCCx	6	0	1.3276	1.79002	0	0	0	0	0	2.03506	0	2.86971	0	0	0.979523	0	0.441086	0	0	0	0	0	0	0	0	0.441086	0.441086	0.746114	0	0.979523	0	0	0	0	0	0	0	0	0	0	0	0	0	0	1.3276	1.16863	0.979523
AM_SC4_2_PW3B0:AGGCAGAAACTTTAx	6	0	0	2.02604	0	0	0	0	0	0	0	0.740665	0.740665	0	0.740665	0	0	0	0	0	0	0	0.740665	0	0	0.740665	0.740665	0	0	1.45675	0	0	0	1.86975	0.740665	0	0	0	0	0	0	0	0	0	0.740665	1.16148	0.740665
AM_SC4_2_PW3B0:AGGCAGAAATGATAx	6	0	1.82626	1.82626	2.17656	2.43548	0	0	0	1.28241	0	0	0	0	0	0	0	0	0	0	0	1.82626	1.82626	0	0	0	0	1.28241	0	0	0	0	0	1.28241	0	0	0	0	0	0	0	0	0	0	1.28241	0	0
AM_SC4_2_PW3B0:AGGCAGAACACCCCx	6	0	2.13077	1.24525	0	0	0	0	0	1.45824	0	1.45824	0.601358	0	1.45824	0	0.601358	0	0	0	0	0	1.24525	0	0	0.601358	0	0	0	0	0	0	0	0	0	0	0	0	0	0	0	0	0	0.601358	0.601358	0.974254	1.45824
AM_SC4_2_PW3B0:AGGCAGAACAGCCGx	6	0	1.16326	1.68653	0	0	0	0	0	0	0	1.68653	0	0	0	0	1.16326	0	0	0	0	0	0	0	0	1.68653	0	0	0	1.16326	0	0	0	0	0	0	0	0	0	0	0	0	0	0	1.68653	0	1.16326
AM_SC4_2_PW3B0:AGGCAGAACAGTCAx	6	0	1.41647	2.47897	0	0.940505	0	0	0	0	0	2.60196	0.940505	0	0	0	0.940505	0	0	0	0	0	0	0	0	2.33869	0	0	0	0.940505	0	0	0	0	0.940505	0	0	0	0	0	0	0	0	0	1.73762	1.73762	0
AM_SC4_2_PW3B0:AGGCAGAACCCAGCx	6	0	1.98797	1.56453	0	1.7985	0	0	0	0.815426	0	0.815426	0	0	0	0	0	0	0	0	0.815426	0	0	0	0	0	0	1.7985	0	1.56453	0	0	0	0	0	0.815426	0	0	0	0	0	0	0	0	0	0.815426	0.815426
AM_SC4_2_PW3B0:AGGCAGAACCCCTGx	6	0	2.69469	1.67012	0.621951	1.67012	0	0	0	1.00251	0	1.67012	1.27751	0	1.00251	0	0	0	0	0	0	0	0	0	0	1.00251	0	1.49296	0	0	0	0	0	0.621951	0	0	0	0	0	0	0	0	0.621951	1.27751	1.00251	0	0.621951
AM_SC4_2_PW3B0:AGGCAGAACCGGCAx	6	0	2.37087	1.76701	1.76701	1.23159	0	0	0	3.68454	0	0	0	0	1.23159	0	0	0	0	0	0	0	1.76701	0	0	0	0	0	0	0	0	0	0	0	0	0	0	0	0	0	0	0	0	0	2.37087	0	1.76701
AM_SC4_2_PW3B0:AGGCAGAACCTTCCx	6	0	2.57625	0	0	1.71477	0	0	0	3.70082	0	2.15087	0	0	0	0	0	0	0	0	0.923653	0	0	0	0	0	0	0.923653	0	0	0	0	0	0	0.923653	0	0	0	0	0	0	0	0	0	0	0.923653	0.923653
AM_SC4_2_PW3B0:AGGCAGAACGTCCGx	6	0	2.17929	2.17929	0	1.08519	0	0	0	1.59331	0	2.37955	0	1.08519	0	0	0	0	0	0	0	0	0	0	0	1.08519	0	1.08519	0	0	0	0	0	0	0	0	0	0	0	0	0	0	0	0	1.59331	1.59331	0
AM_SC4_2_PW3B0:AGGCAGAACTCCCGx	6	0	1.23497	2.11804	0.797119	2.11804	0	0	0	2.3752	0	1.77097	0	0	0	0	0	0	0	0	0	0.797119	0	0	0	0	0	0	0	0	0	0	0	0	0	0	0	0	0	0	0	0	0	0	2.25486	0.797119	0
AM_SC4_2_PW3B0:AGGCAGAAGACGCCx	6	0	1.86322	2.11133	1.0349	2.4756	0	0	0	2.11133	0	0	1.53248	1.53248	0	0	0	0	0	0	0	0	0	0	0	0	0	0	0	0	0	0	0	1.0349	0	0	0	0	0	0	0	0	0	0	0	0	1.0349
AM_SC4_2_PW3B0:AGGCAGAAGCTGCCx	6	0	1.74371	1.74371	1.74371	2.08912	0	0	0	3.10159	0	1.21172	0	0	0	0	0	0	0	0	0	1.21172	0	0	0	0	0	0	0	1.21172	0	0	0	0	0	0	0	0	0	0	0	0	0	0	0	0	0
AM_SC4_2_PW3B0:AGGCAGAAGGCTCCx	6	0	1.79111	1.79111	0	1.46573	0	0	0	2.23289	0.980339	1.79111	1.46573	0	0	0	0.980339	0	0	0	0	0	0	0	0	0.980339	0	1.79111	0	0	0	0	0.980339	0	0	0	0	0	0	0	0	0	0	0	0.980339	0	0
AM_SC4_2_PW3B0:AGGCAGAAGTGGCCx	6	0	2.1551	2.1551	0	1.26495	0	0	0	1.80596	0	2.41338	0	0	0	0	0	0	0	0	0	0	0	0	0	2.1551	0	0	0	0	0	0	0	0	0	0	0	0	0	0	0	0	0	0	1.26495	0	0
AM_SC4_2_PW3B0:AGGCAGAATAAATGx	6	0	2.98707	2.17983	0.943503	0.943503	0	0	0	1.4202	0	2.60651	0	0	0	0	0	0	0	0	0	0.943503	0	0	0	0.943503	0	1.74168	0	0	0	0	0	0	0	0	0	0	0	0	0	0	0	0	0	0.943503	0.943503
AM_SC4_2_PW3B0:AGGCAGAATACTTAx	6	0	1.34645	2.09302	0	0	0	0	0	0	0	2.25458	0.884542	0	0	0	0	0	0	0	0	0	0	0	0	0.884542	0	0.884542	0	1.34645	0	0	0	0	0	0	0	0	0	0	0	0	0	0	1.6612	0	0
AM_SC4_2_PW3B0:AGGCAGAATAGTTTx	6	0	2.15687	2.05344	0.992758	2.33628	0	0	0	2.05344	0	2.15687	0	0	0	0	0	0	0.614825	0	0	0.992758	1.93807	0.614825	0	0	0	0.614825	0	0.614825	0	0	0	0	0	0	0	0	0	0	0	0	0	0	1.26638	1.481	0.992758
AM_SC4_2_PW3B0:AGGCAGAATCTTTCx	6	0	1.46775	1.79329	0	0	0	0	0	0	0	0	0	0	0	0	0	0	0	0	0	0	0.981975	0	0	0	0	2.03848	0	0	0	0	0	0	0	0	0	0	0	0	0	0	0	0	0.981975	0.981975	1.79329
AM_SC4_2_PW3B0:AGGCAGAATGTAAAx	6	0	2.34788	2.22791	0	0	0	0	0	0	0	2.22791	0.780661	0	0	0	0	0	0	0	1.21367	0.780661	0	0	0	1.74601	0.780661	0	0.780661	2.63992	0	0	0	0	0.780661	0	0	0	0	0	0	0	0	0	1.93363	1.51485	0.780661
AM_SC4_2_PW3B0:AGGCAGAATTAAAGx	6	0	1.82683	1.49876	0	1.00725	0	0	0	1.00725	0	1.82683	1.49876	0	0	0	0	0	0	0	0	0	0	0	0	0	0	0	0	1.00725	0	0	0	0	0	0	0	0	0	0	0	0	0	0	1.00725	1.49876	2.27113
AM_SC4_2_PW3B0:AGGCAGAATTATACx	6	0	2.16755	1.27507	0	0	0	0	0	0	1.27507	0	0	0	0	0	0	0	0	0	0	0	0	0	0	0	0	0	0	0	0	0	0	0	0	0	0	0	0	0	0	0	0	0	1.27507	0	1.27507
AM_SC4_2_PW3B0:AGGCAGAATTGATTx	6	0	2.30117	1.60818	1.94457	0	0	0	0	0.692363	0	1.60818	0	0	0	0.692363	0	0	0	0	0.692363	0.692363	0.692363	0	0	0.692363	0	1.09757	0	0	0.692363	0	0	0	0	0	0	0	0	0	0	0	0	0.692363	1.38512	2.07807	0.692363
AM_SC4_2_PW3B0:AGGCAGAATTTGTAx	6	0	0	2.35615	0	0	0	0	0	1.06817	0	2.15642	1.06817	0	0	0	0	0	0	0	0	0	0	0	0	1.06817	1.06817	1.06817	0	2.15642	0	0	1.06817	0	0	0	0	0	0	0	0	0	0	1.57279	2.15642	1.06817	1.57279
AM_SC4_1_VJSB5:TCCTGAGCATACTTx	6	0	2.54871	2.49897	0	2.33295	0	0	0	4.00712	0	2.59608	0	1.0514	0	0	0	0.482769	0	0	0	2.97638	2.8042	2.84109	0	1.24767	0	0	0.482769	0.806972	0.482769	0	0	2.05747	1.0514	0	0.482769	0	0	0	0	0	0	0	0.806972	0	1.0514
AM_SC4_1_VJSB5:TCCTGAGCTCTTTCx	6	0	2.11597	1.97059	0	1.65061	0	0	0.24739	4.14805	0	1.93069	1.08679	0.752696	0	0	0	0	0.987335	0	0.445555	0.445555	0.445555	0.445555	0.24739	1.26019	0.752696	0.24739	0	1.70308	0.445555	0.24739	0	1.80042	0.987335	0	0	0	0	0	0	0	0	0	0.610871	0.24739	1.17725
AM_SC4_2_PW3B0:TCCTGAGCACGCCGx	6	0	2.46095	1.21826	2.09727	1.51994	0	0	0	2.87182	0.7842	0	0	0	0	0	0.7842	0	0	0	0	4.43492	4.39165	4.04236	0	0	0	0	0	0	0.7842	0	0	0	0.7842	0	0	0	0	0	0	0	0	0	1.51994	0	0.7842
AM_SC4_2_PW3B0:TCCTGAGCCTGGCGx	6	0	1.84639	1.84639	0	0.926176	0	0	0	0	0	2.31738	0	0	0	0	0	0.566687	0	0	0	0	0.566687	0	0	0	0.566687	0.566687	0.926176	2.06201	0.926176	0	0	0.566687	0	0	0	0	0.566687	0	0	0	0	0.566687	2.15457	1.19005	1.57113
AM_SC4_2_PW3B0:TCCTGAGCTCCGGGx	6	0	2.06045	1.86865	0	1.63114	0	0	0	3.83312	0	1.31903	0.521734	0	0	0	0	0	0	0	0	1.48721	1.75693	1.63114	0	1.31903	0.521734	0.521734	0	0.521734	0	0	0	0.862845	1.31903	0	0.521734	0	0	0	0	0	0	0	0	1.75693	0.521734
AM_SC4_2_PW3B0:GGACTCCTATGATAx	6	0	1.62855	0	0	0	0	0	0	0	0	0	0	0	0	0	1.62855	0	0	0	0	1.62855	0	0	0	0	0	1.62855	0	0	0	0	0	0	0	0	0	0	0	0	0	0	0	0	0	0	0
AM_SC4_1_VJSB5:TAGGCATGGACGCCx	6	0	0.598882	1.24134	0	0	0	0	0	0	0	0.343619	0.970842	0	0	0	0	0	0	0	0.343619	0	0	0	0	1.11521	0.343619	0.970842	0	0.802058	0	0	0.343619	0.802058	0.343619	0	0	0	0	0	0	0	0	0	1.24134	1.24134	1.24134
AM_SC4_1_VJSB5:CGAGGCTGAAATACx	6	0	0.916809	1.94665	0.262564	1.70545	0	0	0	1.58992	0	2.06762	0.642263	0.642263	0.470328	0.642263	0.262564	0	0	0	0	0	0	0	0	0.470328	0	0	0	0.916809	0	0	0	0.262564	0	0	0	0	0	0	0	0	0	0	1.38694	1.13199	1.30896
AM_SC4_1_VJSB5:CGAGGCTGAACAATx	6	0.276555	0.492963	0.952776	0	0.276555	0	0	0	0.276555	0	1.90723	0	0	0	0	0.492963	0	0	0	0	0	0	0	0	0.492963	0	0	0	1.69747	0	0.492963	0	0.276555	0	0	0	0	0	0	0	0	0.952776	0	1.35254	1.57339	0.821681
AM_SC4_1_VJSB5:CGAGGCTGAAGTATx	6	0	1.12969	1.25665	0.349911	0.608614	0	0	0	1.3693	0	2.51053	0.349911	0.349911	0	0	0	0	0	0	0	0	0	0	0	0	0	0	0	0.349911	0	0	0	0	0	0	0	0	0	0	0	0	0	0	1.3693	1.72426	0.813958
AM_SC4_1_VJSB5:CGAGGCTGAATAGTx	6	0	0.790604	1.38925	0.47148	0	0	0	0	2.10759	0	2.24422	0.790604	0	0	0	0.47148	0	0	0	0	0	0	0	0	0	0	0	0	1.52914	0	0	0	0	0	0	0	0	0	0	0	0	0	0	2.17824	1.38925	1.38925
AM_SC4_1_VJSB5:CGAGGCTGAATGATx	6	0	1.73561	0	0	2.33648	0	0.939013	0	3.31334	0	1.97822	0.939013	1.73561	0	0	0	0	0	0	0	1.73561	0.939013	0	0	0.939013	0	0	0	0	0	0	0	0	0	0	0	0	0	0	0	0	0	0	0	0.939013	0.939013
AM_SC4_1_VJSB5:CGAGGCTGAATTGAx	6	0	0.570073	0	0	0.325121	0	0	0	0.325121	0	0.325121	0.325121	0.325121	1.40452	0.766673	0	0	0	0	0	0	0	0	0	0	0	0	0	1.65368	0	0	0	0	0	0.570073	0	0	0	0	0	0	0	0	1.30546	1.30546	1.19549
AM_SC4_1_VJSB5:CGAGGCTGACATAAx	6	0	1.40932	1.72984	0	0.326888	0	0	0	0.572838	0	2.12182	1.40932	0	0	0	0	0	0	0	0	0	0	0	0	0.326888	0	0	0	1.19993	0	0	0	0	0	0	0	0	0	0	0	0	0	0	1.31009	1.0761	0.572838
AM_SC4_1_VJSB5:CGAGGCTGACCCCCx	6	0	0.55565	1.37934	0	0	0	0	0.55565	1.05001	0	1.99008	1.17224	0	1.05001	0	0	0	0	0	0	0	0	0	0	0.315932	0	0	0	1.76301	0	0	0	0	0	0	0	0	0	0	0	0	0	0	1.93796	0.748871	1.17224
AM_SC4_1_VJSB5:CGAGGCTGACGCCGx	6	0	1.67536	2.27021	0	2.34228	0	0	0	3.5132	0	0.894824	1.67536	0.894824	0	0	0	0	0	0	0	0.54433	0.54433	0	0	0.54433	0	0	0	0	0	0	0	0	0	0	0	0	0	0	0	0	0	0	0	0	0
AM_SC4_1_VJSB5:CGAGGCTGACTTTAx	6	0	1.72893	1.72893	1.11836	2.10528	0	0	0	3.58399	0	1.81638	1.11836	1.11836	0	0	0	0	0	0	0	0	0	0.415386	0	0.415386	0	0	0	0.934078	0	0	0	0	0	0	0	0	0	0	0	0	0	0	2.16612	1.81638	0.415386
AM_SC4_1_VJSB5:CGAGGCTGAGCCCGx	6	0.37081	1.02806	2.3004	0.85302	1.61744	0	0	0	2.98841	0	2.57418	1.30656	0.85302	0.640703	0.37081	0	0	0	0	0	0.640703	0.37081	0.37081	0	0	0	0	0	0.640703	0.37081	0	0	0.37081	0	0	0	0	0	0	0	0	0	0	1.17697	1.30656	1.52415
AM_SC4_1_VJSB5:CGAGGCTGAGGCCCx	6	0	1.87291	1.63518	0	0.865756	0	0	0.377706	2.17496	0	2.00486	1.0423	0	0	0	0	0	0	0	0	0	0	0	0	0.377706	0	0	0	1.63518	0	0	0	0.651214	0	0	0	0	0	0	0	0	0	0.377706	1.63518	1.19231	1.19231
AM_SC4_1_VJSB5:CGAGGCTGAGGGATx	6	0	0.829464	1.44225	0.498375	0.498375	0	0	0	0.498375	0	1.7088	1.58438	0	0.498375	0	0	0	0	0	0	0	0	0	0	0	0	0	0	1.81943	0	0.498375	0	0	0	0	0	0	0	0	0	0	0	0	0.498375	1.07777	0
AM_SC4_1_VJSB5:CGAGGCTGAGTAATx	6	0	0.491701	1.17026	0.275772	0	0	0	0	1.06653	0.275772	2.54547	0	0.275772	0.275772	0	0	0	0	0	0	0	0	0	0	0.275772	0	0	0	1.35013	0.275772	0	0	0	0	0	0	0	0	0	0	0	0	0	2.0777	0.950784	0.819863
AM_SC4_1_VJSB5:CGAGGCTGATAACAx	6	0	2.15642	1.833	0.390359	1.833	0	0	0	2.5964	0.888933	2.4428	1.9066	0.390359	0	0	0.390359	0	0	0	0	0	0	0	0	0.390359	0	0	0	1.06817	0	0	0	0	0	0	0	0	0	0	0	0	0	0	1.22011	0.670402	0.670402
AM_SC4_1_VJSB5:CGAGGCTGATACTTx	6	0	0.797645	0.476329	0	0.476329	0	0	0	0.476329	0	2.3177	1.53921	0.476329	2.04274	0	0	0	0	0	0	0	0	0	0	0.476329	0	0	0	1.23565	0	0	0	0	0	0	0	0	0	0	0	0	0.476329	0	1.23565	0	1.23565
AM_SC4_1_VJSB5:CGAGGCTGATATCTx	6	0	0.467777	1.38184	0	0.467777	0	0	0	0.467777	0	1.21958	0	0	0	0	0	0	0	0	0	0	0	0	0	0.467777	0	0	0	2.29723	0	0	0	0	0	0	0	0	0	0	0	0	0	0.467777	0.785218	1.0258	0.467777
AM_SC4_1_VJSB5:CGAGGCTGATGATAx	6	0	3.02712	1.54374	2.26088	2.12396	0	0	0.800817	4.32901	1.23974	2.12396	0	0	0	0	0	0	0	0	0	1.23974	0	0	0	0	0	0	0	0	0	0	0	0	0	0	0	0	0	0	0	0	0	0	0.800817	0.800817	0.800817
AM_SC4_1_VJSB5:CGAGGCTGATTAGAx	6	0	1.72897	1.19919	0	1.91597	0	0	0	4.34245	0	0.76951	0.457016	0.76951	0	0	0	0	0	0	0	0	0	0	0	0.76951	0.457016	0	0	1.19919	0	0	0	2.48555	1.72897	0	0.457016	0	0	0	0	0	0	0	0.76951	1.00725	0.76951
AM_SC4_1_VJSB5:CGAGGCTGATTGAAx	6	0.70109	1.71771	1.95949	0	2.4568	0	0	0.925815	3.51186	0	1.88521	0.925815	0.70109	0	0	0.410767	0	0	0	0	0	0	0	0	0.410767	0	0	0	0.410767	0	0	0	0	0	0	0	0	0	0	0	0	0	0	1.10919	0.70109	0.925815
AM_SC4_1_VJSB5:CGAGGCTGATTTGTx	6	0	2.14887	1.49138	2.36472	2.42743	0	0	0	2.06515	0	1.76139	1.49138	0	0	0	0.523929	0	0	0	1.12036	0.865964	1.12036	0	0	0.865964	0	0	0	0.865964	0	0	0	0	0	0	0	0	0	0	0	0	0	0	2.29782	1.32298	0.865964
AM_SC4_1_VJSB5:CGAGGCTGCAATAAx	6	0	0.200671	1.09861	0	0.200671	0	0	0	0.847298	0	0	0.93827	0	1.46634	0.200671	0.200671	0	0	0	0	0	0	0	0	0.367725	0	0	0	2.06546	0.200671	0	0	0	0.200671	0	0	0	0	0	0	0	0	0.200671	1.77307	1.46634	1.41369
AM_SC4_1_VJSB5:CGAGGCTGCACCCCx	6	0	0.404096	0.913825	0	0.222322	0	0	0	0.404096	0	0.222322	0.913825	0.557855	0	0	0	0	0	0	0	0	0	0.222322	0	0.222322	0	0	0	1.00899	0.404096	0.222322	0	0	0.691093	0.222322	0	0	0	0	0	0	0	0.222322	1.78833	1.17581	0.808648
AM_SC4_1_VJSB5:CGAGGCTGCAGCCGx	6	0.373781	1.42852	1.62511	0	0	0	0	0	2.26293	0.373781	2.39524	1.31354	0	0	0.373781	0.373781	0	0	0	0	0	0	0	0	0	0	0	0	1.62511	0	0	0	0	0	0	0	0	0	0	0	0	0	0	1.03421	0.858517	1.03421
AM_SC4_1_VJSB5:CGAGGCTGCAGTCAx	6	0	1.94783	0	0	1.94783	0	0.620076	0	3.92841	0	0.999947	0.620076	0	0	0	0	0	0	0	0	0.620076	0.620076	0	0	0	0	0	0	1.48982	0	0	0	0	0	0	0	0	0	0	0	0	0	0	0	0	0
AM_SC4_1_VJSB5:CGAGGCTGCATTTAx	6	0	1.77495	1.64866	1.335	1.98787	0	0	0	1.98787	0.530628	1.50408	0.875469	1.1314	0	0	0	0	0	0	0	0	0	0	0	0	0	0	0	0.530628	0	0	0	0	0	0	0	0	0	0	0	0	0	0	1.77495	1.335	1.335
AM_SC4_1_VJSB5:CGAGGCTGCCACCGx	6	0	2.32347	1.82151	0	1.00323	0	0	0	1.35543	0	1.00323	1.49383	0.454693	0	0	0	0	0	0	0	0.454693	1.00323	0	0	0	0	0	0	0.454693	0	0	0	0	0	0	0	0	0	0	0	0	0	0	2.20383	1.35543	0.454693
AM_SC4_1_VJSB5:CGAGGCTGCCCAGCx	6	0	0.358977	1.00337	0	0.622579	0	0	0	1.15036	0	2.06811	0	0	0.358977	0.358977	0	0	0	0	0	0	0	0	0	0	0	0.358977	0	1.74929	0	0	0	0	0	0	0	0	0	0	0	0	0	0	0.622579	0	1.00337
AM_SC4_1_VJSB5:CGAGGCTGCCCCTGx	6	0	0.577509	1.4174	1.2074	1.98138	0	0	0	2.6031	0	1.4174	1.73863	0.577509	0	0	0	0	0	0	0	0.577509	0	0.577509	0	0.941253	0	0	0	0	0	0	0	0	0	0	0.577509	0	0	0	0	0	0	0	0	0.577509	0.577509
AM_SC4_1_VJSB5:CGAGGCTGCCGAGGx	6	0	1.81943	1.81943	0.498375	1.81943	0	0	0	2.36937	0.829464	1.44225	0.498375	0	0	0	0.829464	0	0	0	0	0	0.498375	0	0	0	0	0	0	0.498375	0.498375	0	0	0	0	0	0	0	0	0	0	0	0	0	1.81943	1.44225	1.27653
AM_SC4_1_VJSB5:CGAGGCTGCCGATTx	6	0	2.21036	1.31004	0	1.95858	0	0	0	2.57858	0.855759	1.95858	0.516756	0	0	0	0	0	0	0	0	1.31004	0	0.855759	0	0.516756	0	0.516756	0	0	0	0	0	0	0	0.516756	0	0	0	0	0	0	0	0	1.10848	0.516756	0.516756
AM_SC4_1_VJSB5:CGAGGCTGCCGGCAx	6	0.508119	1.29436	1.46113	2.03099	0.843429	0	0	0	2.1143	0.508119	2.1912	0.508119	0	0	0	0	0	0	0	0	0	0	0	0	0	0	0.508119	0	0.843429	0	0	0	0	0	0	0	0	0	0	0	0	0	0	0.508119	0.508119	0.843429
AM_SC4_1_VJSB5:CGAGGCTGCCGTGCx	6	0	1.74862	1.74862	0	2.03409	0	0	0	4.48117	0	0.667485	1.34755	0.667485	0	0	0	0	0	0	0.667485	0	0	0	0	0	0	0	0	0	0	0	0	0	0	0	0	0	0	0	0	0	0	0	1.06425	0.667485	0
AM_SC4_1_VJSB5:CGAGGCTGCCTTCCx	6	0	1.61105	1.48964	0	1.35142	0	0	0.45272	3.54911	0	2.52186	1.19099	0.763218	0	0	0.45272	0	0	0	0	0	0	0.45272	0	0.763218	0	0	0	1.35142	0	0	0	0	0	0	0	0	0	0	0	0	0	0	1.61105	1.48964	0.45272
AM_SC4_1_VJSB5:CGAGGCTGCGACCCx	6	0	0.673961	1.35738	0.278135	0	0	0	0	0.956789	0.278135	1.27125	0.825341	0.495506	0	0.278135	0	0	0	0	0	0	0	0	0	0.278135	0	0	0	1.7028	0.278135	0	0	0	0	0	0	0	0	0	0	0	0	0.278135	1.57856	1.07295	1.07295
AM_SC4_1_VJSB5:CGAGGCTGCGCACCx	6	0.285733	2.22661	1.66763	0.507706	1.38044	0	0	0	3.68126	0.507706	1.38044	0.689245	0.285733	0	0.285733	0	0	0	0	0	0	0.285733	0	0	0	0	0.507706	0	1.09341	0	0	0	0	0.285733	0	0	0	0	0	0	0	0	0	0.97595	0.842838	1.2936
AM_SC4_1_VJSB5:CGAGGCTGCGCCGAx	6	0	1.50579	1.33662	0	2.24268	0	0	0	2.91985	0.531535	2.16527	1.65044	0	0	0	0	0	0	0	0.531535	0	0	0	0	0.531535	0	0.876753	0	0	0	0	0	0	0	0	0	0	0	0	0	0	0	0	1.33662	0	0.876753
AM_SC4_1_VJSB5:CGAGGCTGCGCGGTx	6	0	1.27187	1.27187	0	0.932364	0	0	0	0.414427	0	1.8944	1.63081	0.414427	0	0.414427	0	0	0	0	0	0	0	0	0	0.414427	0	0	0	1.52486	0	0	0	0	0	0	0	0	0	0	0	0	0	0	2.1028	0.932364	1.52486
AM_SC4_1_VJSB5:CGAGGCTGCGGACGx	6	0	1.28488	2.07584	0	0.626692	0	0	0	1.00899	0	2.43859	1.96008	0	0	0	0	0	0	0	0	0	0	0	0	0.626692	0	1.28488	0	2.17959	0	0	0.626692	0.626692	0	0	0	0	0	0	0	0	0	0	1.50088	1.00899	0.626692
AM_SC4_1_VJSB5:CGAGGCTGCGGCGTx	6	0	1.10071	1.10071	0	0.337372	0	0	0	1.33732	0	2.05687	0.790174	0	0	0.589186	0	0	0	0	0	0	0	0	0	0.589186	0	0	0	1.43748	0	0	0	0	0	0	0	0	0	0	0	0	0	0	1.88974	1.43748	1.33732
AM_SC4_1_VJSB5:CGAGGCTGCGGGGAx	6	0	0.273745	1.25819	0	1.16445	0	0	0	0.488431	0	0.665075	0.488431	0	2.65499	0.665075	0	0	0	0	0	0	0	0	0	0.273745	0	0	0	1.25819	0	0	0	0	0	0.273745	0	0	0	0	0	0	0	0.273745	1.49597	0.273745	1.25819
AM_SC4_1_VJSB5:CGAGGCTGCGTCCGx	6	0	0.982522	1.46842	0	0.982522	0	0	0	0.4428	0.4428	2.17462	0.982522	0.4428	0	0	0	0	0	0	0	0	0	0	0	1.17194	0	0	0	1.69681	0	0	0	0	0	0	0	0	0	0	0	0	0	0	1.46842	1.33113	1.46842
AM_SC4_1_VJSB5:CGAGGCTGCTATTAx	6	0	2.41946	2.62465	0.616976	2.161	0	0	0	3.50933	1.26975	0.995705	0.616976	0.995705	0	0	0	0	0	0	0	0	0	0	0	0	0	0	0	0	0	0	0	0	0	0	0	0	0	0	0	0	0	0	0.995705	0	0
AM_SC4_1_VJSB5:CGAGGCTGCTCCCGx	6	0	1.85962	1.76111	0.47148	2.03156	0	0	0	2.84861	0	2.24422	1.38925	0.47148	0	0	1.03215	0	0	0	1.22655	1.22655	0.790604	0	0	0.47148	0	0	0	1.03215	0	0	0	0	0	0	0	0	0	0	0	0	0	0	1.52914	0.47148	1.03215
AM_SC4_1_VJSB5:CGAGGCTGCTGGCGx	6	0	0.653984	1.72561	0	0.379528	0	0	0	1.19633	0.869108	2.1265	1.44248	0	1.19633	0.869108	0.379528	0	0	0	0	0	0	0	0	0	0	0	0	1.19633	0	0	0	0	0	0	0	0	0	0	0	0	0	0	1.19633	0	1.32696
AM_SC4_1_VJSB5:CGAGGCTGGAAATTx	6	0.471658	1.76151	1.03245	0	0.471658	0	0	0	2.03198	0	2.30655	0.790863	0.471658	0	0	0	0	0	0	0	0	0	0	0	0	0	0.790863	0	0.471658	0	0	0	0	0	0	0	0	0	0	0	0	0.471658	0	2.108	1.03245	1.3896
AM_SC4_1_VJSB5:CGAGGCTGGACGCCx	6	0	2.23216	1.12493	0	2.43361	0	0	0	4.40818	0	1.41585	1.12493	0	0	0	0	0	0	0	0	0	0	0	0	0.71295	0	0	0	0	0	0	0	0	0	0	0	0	0	0	0	0	0	0	0	0	0.71295
AM_SC4_1_VJSB5:CGAGGCTGGAGGCGx	6	0	0	0	0	0	0	0	0	0.981429	0	0.442176	0.74772	0.442176	0	0	0	0	0	0	0	0	0	0	0	0.981429	0	0	0	1.32984	0	0	0	0	0	0	0	0	0	0	0	0	0	0	0.74772	0	0.442176
AM_SC4_1_VJSB5:CGAGGCTGGATATAx	6	0	1.70838	2.09222	0	1.07744	0	0	0	0.829178	0	2.36891	1.07744	0.498176	0	0	1.07744	0	0	0.498176	0	0	0	0	0	0	0	0	0	0.829178	0	0	0	0	0	0	0	0	0	0	0	0	0	0.498176	1.07744	0.498176	0.498176
AM_SC4_1_VJSB5:CGAGGCTGGCAGCGx	6	0	1.09306	2.02964	1.60277	2.26121	0	0	0	3.52802	0	2.18982	0	0.507499	0	0	0	0	0	0	0	0	0	0	0	0	0	0	0	0	0	0	0	0	0	0	0	0	0	0	0	0	0	0	1.93877	1.83881	1.09306
AM_SC4_1_VJSB5:CGAGGCTGGCCCAGx	6	0	2.22188	2.02548	0.60019	1.91062	0	0	0	3.86871	0	2.02548	0.60019	0.972645	0	0.60019	0	0	0	0	0	0.60019	0	0	0	0.60019	0	0	0	0	0	0.60019	0	0	0	0	0	0	0	0	0	0	0	0	0	0	0.60019
AM_SC4_1_VJSB5:CGAGGCTGGCCGACx	6	0	2.25208	1.51398	0.535885	1.89787	0	0	0	2.89121	0	2.324	0.535885	0	0	0	0	0	0	0	0	0.535885	0	0	0	0	0	0	0	0.882907	0.535885	0	0	0	0	0	0	0	0	0	0	0	0	0	1.78553	1.51398	0.882907
AM_SC4_1_VJSB5:CGAGGCTGGCCTCGx	6	0	1.29185	1.29185	0	0	0	0	0	0.631184	0.631184	1.83721	1.68625	0	0	0	0	0	0	0	0	0	0	0	0	1.01511	0	0	0	1.83721	0	0	0	0	0	0	0	0	0	0	0	0	0	0	1.83721	0	0.631184
AM_SC4_1_VJSB5:CGAGGCTGGCGCACx	6	0	2.44015	1.83057	0	2.54821	0	0	0	4.21622	0	0	0	0	0	0	0	0	0	0	0	0.836967	0.836967	0	0	0	0	0	0	0	0	0	0	0	0	0	0	0	0	0	0	0	0	0	1.28612	0	0
AM_SC4_1_VJSB5:CGAGGCTGGCGGAGx	6	0	1.35719	1.27107	0	0	0	0	0	0.495408	0	1.95884	0.956634	0.278074	0	0.825199	0.278074	0	0	0	0	0	0	0	0	0	0	0	0	1.64241	0	0.278074	0	0	0	0	0	0	0	0	0	0	0	0	1.86407	0.825199	1.07278
AM_SC4_1_VJSB5:CGAGGCTGGCGTCCx	6	0	2.20353	1.71055	1.39162	0.407834	0	0	0.407834	0.696698	0	1.95199	0.407834	0.407834	0	0.407834	0	0	0	0	0	0	0	0	0	0	0	0	0	0.92055	0	0.407834	0	0	0	0	0	0	0	0	0	0	0	0	1.5096	1.8778	0.696698
AM_SC4_1_VJSB5:CGAGGCTGGCTGCCx	6	0	2.33005	2.09645	0	1.51921	0	0	0.53867	1.79111	0	2.89754	2.00465	0	0	0.53867	0	0	0	0	0	0	0	0	0	0	0	0.53867	0	1.51921	0	0	0	0.53867	0	0	0	0	0	0	0	0	0	0	1.34935	0.53867	0.53867
AM_SC4_1_VJSB5:CGAGGCTGGCTTACx	6	0	1.707	1.10045	0.406383	0.694524	0	0	0	2.01729	0	2.44486	0.694524	0.406383	0	0	0	0	0	0	0	0	0	0	0	0	0	0	0	1.707	0	0	0	0	0	0	0	0	0	0	0	0	0	0	0.406383	0.406383	1.25473
AM_SC4_1_VJSB5:CGAGGCTGGGAGGGx	6	0	0	1.00151	0	0.324078	0	0	0	0.764661	0.17511	2.06554	0.453704	0.17511	2.33964	0.928622	0.453704	0	0	0	0	0	0	0	0	0	0	0	0	1.35343	0	0	0	0	0	0.17511	0	0	0	0	0	0	0	0	1.61322	0.849998	0.764661
AM_SC4_1_VJSB5:CGAGGCTGGGCGAGx	6	0	1.69324	1.16893	0	0	0	0	0	1.87891	0	2.03544	0.746343	0.979795	0	0	0	0	0	0	0	0	0	0	0	0.441242	0	0	0	0.746343	0	0	0	0	0	0	0	0	0	0	0	0	0	0.441242	1.58565	0.746343	1.79038
AM_SC4_1_VJSB5:CGAGGCTGGGCTCCx	6	0	1.70603	1.55939	1.05708	1.38747	0	0	0	1.38747	0.560289	2.22602	0.560289	0.318882	0	0	0	0	0	0	0.754604	0	0	0	0	0.318882	0	0	0	1.70603	0	0	0	0	0	0	0	0	0	0	0	0	0	0	2.09632	0.917234	1.05708
AM_SC4_1_VJSB5:CGAGGCTGGGGGCAx	6	0.324536	1.8512	1.57565	0	0.324536	0	0	0	2.32252	0.324536	2.76959	0.569157	0.569157	0	0	0.929623	0	0	0	0	0	0	0	0	0.324536	0	0	0	0.765545	0	0	0	0	0	0	0	0	0	0	0	0	0	0	1.40293	1.30392	1.65197
AM_SC4_1_VJSB5:CGAGGCTGGGGTGCx	6	0.321234	2.23369	1.48375	0	1.89948	0	0	0	3.98261	0	3.01162	1.29522	0	0	0	0	0	0	0	0	0	0	0	0	0	0	0	0	1.1857	0	0	0	0	0	0	0	0	0	0	0	0	0	0	0.563982	0.759162	0.759162
AM_SC4_1_VJSB5:CGAGGCTGGTACACx	6	0	0.40145	1.00392	0	0.554451	0	0	0	0.40145	0.554451	1.37724	0.687119	0.220737	1.64845	0.687119	0	0	0	0	0	0	0	0	0	0	0	0	0	1.49468	0	0	0	0	0	0.220737	0	0	0	0	0	0	0	0.40145	1.64845	1.1703	1.43768
AM_SC4_1_VJSB5:CGAGGCTGGTATAAx	6	0	2.39647	1.94457	0	2.07807	0	0	0	3.96875	0.692363	1.60818	0	0.692363	0	0	0	0	0	0.692363	1.60818	0	0	0	0	0	0	0	0	0.692363	0	0	0	0	0	0	0	0	0	0	0	0	0	0	0	0.692363	0.692363
AM_SC4_1_VJSB5:CGAGGCTGGTCCCCx	6	0.574431	0.772041	1.31276	0.574431	0.327907	0	0	0	1.20248	0	1.41208	0.936971	0	0.327907	0	0	0	0	0	0	0	0	0	0	0.327907	0	0.772041	0	1.73284	0.772041	0	0	0	0	0	0	0	0	0	0	0	0	0	1.41208	1.31276	1.41208
AM_SC4_1_VJSB5:CGAGGCTGGTTTTAx	6	0	1.20141	1.97401	0.573766	0.936046	0	0	0	0.573766	0	2.16898	0.936046	0.573766	0	0	0	0	0	0	0	0	0	0	0	0	0	0.573766	0	1.73159	0	0	0	0	0	0	0	0	0	0	0	0	0	0.573766	1.41093	1.58406	1.58406
AM_SC4_1_VJSB5:CGAGGCTGTAAATGx	6	0	0.284705	1.2906	0	0.687183	0	0	0.284705	0.973369	0	2.06898	1.19561	0.687183	2.87908	0	0.284705	0	0	0	0	0	0	0	0	0	0	0	0	1.37733	0	0	0	0	0	0	0	0	0	0	0	0	0	0	0.687183	0.687183	0.687183
AM_SC4_1_VJSB5:CGAGGCTGTAAGTAx	6	1.17285	1.46943	1.69788	0	2.29503	0	0	0	0.749332	0	2.74101	1.46943	0	0	0	0	0	0	0	0	0	0	0	0	0	0	1.17285	0	0.749332	0	0	0	0	0	0	0	0	0	0	0	0	0	0	1.46943	0	0
AM_SC4_1_VJSB5:CGAGGCTGTAATTCx	6	0	1.69702	1.51867	0	1.97972	0	0	0	3.55186	0.637387	2.09584	1.69702	0	0	0	0	0	0	0	0	0	0	0	0	0	0	1.02355	0	0	0	0	0	0	0	0	0	0	0	0	0	0	0	0	0	0.637387	0
AM_SC4_1_VJSB5:CGAGGCTGTACTTAx	6	0	1.24913	1.24913	0.403772	0	0	0	0	1.09522	0.403772	2.29801	0.690606	0.403772	0	0	0	0	0	0	0	0	0	0	0	0.91324	0	0.690606	0	1.78752	0	0	0	0	0	0	0	0	0	0	0	0	0	0	2.01049	1.24913	1.38248
AM_SC4_1_VJSB5:CGAGGCTGTAGTGGx	6	0	0	0.980572	0	0	0	0	0	0.213495	0	0.213495	0.389332	0	1.61859	0	0	0	0	0	0	0	0	0	0	0.668849	0	0	0	0.887061	0	0	0	0	0	0	0	0	0	0	0	0	0	0	2.1256	1.14485	1.28591
AM_SC4_1_VJSB5:CGAGGCTGTAGTTTx	6	0.376576	0	1.53865	0	0	0	0	0	0.649494	0	1.1898	0.863674	0	2.98309	0.649494	0	0	0	0	0	0	0	0	0	0	0	0	0	1.1898	0	0.376576	0	0	0	0	0	0	0	0	0	0	0	0	1.53865	0.863674	1.43532
AM_SC4_1_VJSB5:CGAGGCTGTATATCx	6	0	0.748563	0	0	0.315774	0	0	0	1.04963	0.748563	1.28072	0.910386	0.555402	2.03911	0.315774	0	0	0	0	0	0	0	0	0	0.555402	0	0	0	1.04963	0.315774	0	0	0	0	0	0	0	0	0	0	0	0	0	0.748563	1.17184	0.748563
AM_SC4_1_VJSB5:CGAGGCTGTATGTTx	6	0	2.64159	1.49876	0	2.4361	0	0	0	2.27113	1.00725	2.64159	0.62542	0.62542	0.62542	0	0	0	0	0	0	0	1.00725	0	0	1.2829	0	0	0	1.82683	0	0	0	0	0	0	0	0	0	0	0	0	0	0	1.2829	0.62542	1.00725
AM_SC4_1_VJSB5:CGAGGCTGTATTTGx	6	0	0	0.897519	0	0	0	1.36277	2.19659	0	0	0	1.15696	0	0	0	0	0	0	0	0	1.67906	2.19659	2.41364	0	0	0	0	0	1.91898	0	0	0	0	0	0	0	0	0	0	0	0	0	0	0.897519	0.546243	0.897519
AM_SC4_1_VJSB5:CGAGGCTGTCATTAx	6	0	1.72433	1.59947	1.09031	0.505852	0	0	0.505852	2.38656	0	2.38656	0	0.505852	0	0	0	0	0	0	0	0	0	0	0	0	0	0	0	0.840185	0	0	0	0	0	0	0	0	0	0	0	0	0	0.505852	2.10929	1.45675	1.09031
AM_SC4_1_VJSB5:CGAGGCTGTCCGGGx	6	0.321316	1.56641	1.39415	0	1.06288	0	0	0	0	0	2.54531	1.48398	0.56411	0	0	0.75932	0	0	0	0	0	0	0	0	0.321316	0	0.56411	0	1.56641	0	0	0	0	0	0	0	0	0	0	0	0	0	0	1.48398	0.56411	1.1859
AM_SC4_1_VJSB5:CGAGGCTGTCTTTCx	6	0.406252	1.10018	1.25445	0	1.10018	0	0	0	1.10018	0	2.67634	1.10018	0.694327	2.5279	0.694327	0	0	0	0	0	0	0.917706	0	0	0.406252	0	0	0	1.25445	0	0	0	0	0	0	0	0	0	0	0	0	0.917706	0	0	0.406252	0.694327
AM_SC4_1_VJSB5:CGAGGCTGTGAAATx	6	0.635743	2.14612	1.69417	0	0.367564	0	0	0	0.367564	0	2.29094	1.02132	0	0	0.367564	0	0	0	0	0	0	0.367564	0	0	0	0	0	0.367564	1.02132	0	0	0	0	0	0	0	0	0	0	0	0	0	0.635743	1.16971	1.16971	1.02132
AM_SC4_1_VJSB5:CGAGGCTGTGCCCCx	6	0	1.74914	1.81074	0.311416	1.81074	0	0	0	2.16016	0	1.86878	0.548534	0.311416	0	0	0	0	0	0	0	0	0	0	0	0	0	0	0	2.02504	0	0	0	0	0	0	0	0	0	0	0	0	0	0	1.26906	1.03914	0.900742
AM_SC4_1_VJSB5:CGAGGCTGTGGCGCx	6	0	1.18735	1.29695	0	1.18735	0	0	0.321889	1.39571	0	2.23581	0.76043	0.321889	0	0.321889	0	0	0	0	0	0	0	0	0	0.321889	0	0	0	1.56806	0	0	0	0	0	0	0	0	0	0	0	0	0	0	2.00894	1.39571	0.923833
AM_SC4_1_VJSB5:CGAGGCTGTGTAAAx	6	0	0.899042	0.899042	0	1.45368	0	0	0	1.97315	0	2.50909	1.03729	0.738568	1.92118	0.738568	0.547326	0	0	0	0	0	0	0	0	0	0	0	0	1.03729	0	0.31065	0	0	0	0	0	0	0	0	0	0	0	0	1.15873	1.53539	1.53539
AM_SC4_1_VJSB5:CGAGGCTGTTAAAGx	6	0	1.3632	1.20205	0.458522	0	0	0	0	0.458522	0	2.78038	1.00986	0.458522	0	0.771714	0	0	0	0	0	0	0	0	0	0.458522	0	0.458522	0	1.91947	0	0	0	0	0	0	0	0	0	0	0	0	0	0	1.50194	1.00986	1.00986
AM_SC4_1_VJSB5:CGAGGCTGTTACATx	6	0	0.7452	0.7452	0.7452	0.7452	0	0	0	0	0	1.46339	1.46339	0	0	0	0	0	0	0	0	0	0	0	0	0	0	0	0	2.03355	0.7452	0	0	0	0	0	0	0	0	0	0	0	1.16743	0	0.7452	0	0
AM_SC4_1_VJSB5:CGAGGCTGTTATACx	6	0.781669	1.5163	1.93522	0	2.09318	0	0	0	1.74754	0.781669	1.74754	1.5163	0	0	0	0	0	0	0	0	2.09318	1.74754	1.5163	0	0	0	0	0	0	0.781669	0	0	0	0	0	0	0	0	0	0	0	0	0	0.781669	0	0
AM_SC4_1_VJSB5:CGAGGCTGTTCCTCx	6	0	0	1.74908	0	1.37834	0	0	0	0.782679	0	2.60024	0.466035	0	0	0	0	0	0	0	0	0	0.466035	0	0	0.466035	0	0	0	1.93682	0	0	0	0	0.466035	0	0	0	0	0	0	0	0	0	1.64009	0.466035	0.466035
AM_SC4_1_VJSB5:CGAGGCTGTTGATTx	6	0.861603	3.00258	1.62941	0	2.35789	0	0	0	1.62941	0	1.31745	0	0	0	0	0	0	0	0	0	0	0.861603	0	0	0.861603	0	0	0	0	0	0	0	0	0	0	0	0	0	0	0	0	0	0.861603	1.31745	0	0
AM_SC4_1_VJSB5:CGAGGCTGTTTAGTx	6	0	0.627649	1.59522	0	0.627649	0	0	0	0.362279	0	1.50248	0.627649	0	0	0.362279	0	0	0	0	0	0	0	0	0	0.627649	0	0	0	1.75831	0	0	0	0	0	0	0	0	0	0	0	0	0	0	1.40025	0.627649	1.15782
AM_SC4_1_VJSB5:CGAGGCTGTTTGTAx	6	0	2.83931	1.5214	0.467777	2.02298	0	0	0	3.05772	0	1.0258	1.0258	1.0258	0	0	0	0	0	0	0	1.38184	0.467777	0	0	0	0	0	0	0	0	0.467777	0	0	0	0	0	0	0	0	0	0	0	0	1.85128	2.02298	1.0258
AM_SC4_1_VJSB5:AGGCAGAAACATAAx	4	0	0.851808	0.851808	0	0	0	0	0	0	0	0	0	0	0	0	0.851808	0	0	0	0	0	0	0	0	1.30502	1.30502	0.851808	0.851808	1.30502	0	0	0	3.05203	0.851808	0	0	0	0	0	0	0	0.851808	0	0	0	0.851808
AM_SC4_1_VJSB5:AGGCAGAAACGCCGx	4	0	0	1.39281	0	0	0	0	0	0	0	0	0	0	0	0	0	0	0	0	0	0	0	0.921503	0	2.14772	0	1.71185	1.71185	0.921503	0.921503	0	0	2.68222	0	0	0	0	0	0	0	0	0	0	0	0	0
AM_SC4_1_VJSB5:AGGCAGAAACTTTAx	4	0	1.1372	2.24836	0	0	0	0	0	0	0	0.72223	1.42961	0	0	0	0	0	0	0	0	0	0	0.72223	0	1.83977	0	1.99526	0	1.1372	0	0	0	1.1372	1.83977	0	0	0	0	0	0	0	0	0.72223	0	0	0
AM_SC4_1_VJSB5:AGGCAGAACGTCCGx	4	0	0	1.15152	1.15152	0	0	0	0	0	0	1.15152	0	0	0	0	0	0	0	0	0	0	0	0	0	1.15152	0	1.6726	0	2.01343	0	0	0	3.11927	0	0	0	0	0	0	0	0	0	0	1.15152	0	0
AM_SC4_1_VJSB5:AGGCAGAACTATTAx	4	0	1.16207	1.16207	0	0	0	0	0	0	0	0	1.45741	0	0	0	0	0	0	0	0	0	0	0	0	0	0.741116	0.741116	0.741116	1.45741	1.87048	0	0	0.741116	1.16207	0	0	0	0	0	0	0	0	0	0	0	1.16207
AM_SC4_1_VJSB5:AGGCAGAAGATATAx	4	0	0	2.05422	1.18384	1.18384	0	0	0	0	0	0	0	0	0	0	0	0	0	0	0	0	1.18384	0	0	1.71088	0	0	0	2.05422	0	0	0	2.68112	1.18384	0	0	0	0	0	0	0	0	0	0	0	0
AM_SC4_1_VJSB5:AGGCAGAAGCCGACx	4	0	0	0.7888	0	0	0	0	0	0	0	0.7888	0	0	0	0	0	0	0	0	0.7888	0	0	0	0	1.94645	0.7888	1.75838	0	1.52655	0	0	0	3.86764	1.52655	0	0	0	0	0	0	0	0	0	1.52655	0	0.7888
AM_SC4_1_VJSB5:AGGCAGAAGCCTCGx	4	0	0	0.874189	0	0	0	0	0	0	0	0	0	0	0	0	0	0	0	0	0	0	0	0	0	1.33338	1.88521	0	0	1.33338	1.33338	0	0	3.08895	1.64689	0	0	0	0	0	0	0	0	0	0	0	1.88521
AM_SC4_1_VJSB5:AGGCAGAAGCGCACx	4	0	0	1.43916	0.728703	0	0	0	0	0.728703	0	2.00611	1.14574	0	0	0	0	0	0	0	0	0.728703	0.728703	0.728703	0	0.728703	0.728703	0	0	0	0.728703	0	0	2.70411	0	0	0	0	0	0	0	0	0	0	0.728703	1.85034	0.728703
AM_SC4_1_VJSB5:AGGCAGAAGTATAAx	4	0	0.799228	0	0	0	0	0	0	0	0	0	0	0	0	0	0	0	0	0	0	0	0	0	0	1.54147	0	0	1.23769	1.77415	0.799228	0	0	3.02438	1.96278	0	0	0	0	0	0	0	0	0	1.54147	0	0
AM_SC4_1_VJSB5:AGGCAGAATATGTTx	4	0	0.814325	0.814325	0	0.814325	0	0	0	0	0	0	0	0	0	0	0	0	0	0	0	0	0	0	0	1.79685	0	0.814325	0	2.14545	0	0	0	2.92354	1.79685	0	0	0	0	0	0	0	0	0	0	0	0
AM_SC4_1_VJSB5:AGGCAGAATCTTTCx	4	0	0	1.48721	0	0	0	0	0	1.6641	0	0	0	0	0	0	0	0	0	0	0	0	0	0	0	1.6641	0.618522	0.997821	0	0.997821	1.27216	0	0	2.94338	0	0	0	0	0	0	0	0	0	0	0	0	0.997821
AM_SC4_1_VJSB5:AGGCAGAATGCCCCx	4	0	0.583218	1.87833	1.42724	1.21651	0	0	0	0.583218	0	2.49198	0	0	0	0	0	0	0	0	0	0	0	0	0	0.583218	1.21651	1.99257	0	2.18807	0	0	0	2.49198	0	0	0	0	0	0	0	0	0	0	0.949181	0	0.949181
AM_SC4_1_VJSB5:AGGCAGAATTTGTAx	4	0	1.1189	0.708402	0	0	0	0	0	0	0	0.708402	0	0	0	0	0	0	0	0	0	0	0	0	0	1.1189	0	0	0	1.81706	0	0	0	1.97192	2.42546	0	0	0	1.40909	0	0	0	0	0	1.81706	0	1.40909
AM_SC4_2_PW3B0:AGGCAGAACCACCGx	4	0	0	0	0	0	0	0	0	0	0	0	0	0	0	0	0	1.67536	0	0	0	0	0	0	0	0	1.67536	0	0	1.67536	1.15384	0	0	2.47248	2.47248	0	0	0	0	0	0	0	0	0	0	0	1.15384
AM_SC4_2_PW3B0:AGGCAGAACGCCGAx	4	0	0	1.48929	0	0.999521	0	0	0	0.999521	0	0	0	0	0	0	0	0	0	0	0.999521	0	0	0	0	1.81661	0	1.48929	0.999521	2.06279	0	0	0	2.89976	0	0	0	0	0	0	0	0	0	0	0	0.999521	0
AM_SC4_2_PW3B0:AGGCAGAAGCCGACx	4	0	0	0	0	0	0	0	0	0	0	1.25501	0	0	0	0	0	0	0	0	1.25501	0	0	1.25501	0	1.79438	1.25501	0	0	2.14284	1.25501	0	0	1.79438	0	0	0	0	0	0	0	0	0	1.25501	0	0	0
AM_SC4_2_PW3B0:AGGCAGAAGCGCACx	4	0	0	1.61322	0	0	0	0	0	1.10176	0	2.20142	0	0	0	0	0	1.10176	0	0	0	1.10176	1.61322	1.10176	0	1.61322	1.61322	0	1.10176	1.10176	0	0	0	2.94891	2.20142	0	0	0	0	0	0	0	0	0	0	0	1.94996
AM_SC4_1_VJSB5:TCCTGAGCGCAGCGx	4	0	0	1.62597	0	0	0	0	0	0.70351	0	1.4018	0	0	0	0	0	0	0	0	0	0	0	0	0	1.62597	0	1.96361	1.80897	2.90986	1.11241	0	0	2.41666	1.4018	0	0	0	0	0	0	0	0	0	0	0	0
AM_SC4_1_VJSB5:TCCTGAGCGGAGGGx	4	0	0	0.708608	0	0	0	0	0	0	0	1.52802	0	0	0	0	0.934815	0	0	0	0	0	0.415799	0	0	1.11917	0.415799	0	0	1.8174	1.52802	0	0	3.26818	0.934815	0	0.934815	0	0	0	0	0	0	0	0.934815	1.11917	0.708608
AM_SC4_1_VJSB5:TCCTGAGCGTACACx	4	0	0	0	0	0	0	0	0	0	0	0.645745	0	0	0	0	0	0	0	0	0	0	0.645745	0	0	2.11133	0	0	0	1.31432	0	0.645745	0	3.08513	1.71146	0	0	0	0	0	0	0	0	0	1.31432	0	0
AM_SC4_1_VJSB5:TCCTGAGCTAATTCx	4	0	0	1.62597	0	0	0	0	0	0	0	1.11241	0	0	0	0	0	0	0	0	0	1.96361	1.11241	0	0	1.11241	0	0	1.11241	1.96361	0	0	0	3.15523	2.85263	0	1.62597	0	0	0	0	0	0	0	0	0	1.11241
AM_SC4_1_VJSB5:TCCTGAGCTTACATx	4	0	0.311877	1.45719	0.311877	0	0	0	0	0.740966	0	0.901765	0.549261	0	0	0	0	0	0	0	0	0.901765	0.740966	0.549261	0	1.53899	1.16188	0.311877	1.45719	1.75056	1.16188	0	0	2.72612	1.16188	0	0	0	0.311877	0	0	0	0	1.04025	1.04025	0.740966	0.901765
AM_SC4_2_PW3B0:TCCTGAGCGACGCCx	4	0	0	1.60443	0	0	0	0	0	0	0	1.94055	0	0	0	0	0	0	0	0	0	0	0	1.09444	0	1.09444	1.09444	1.09444	1.60443	1.60443	0	0	0	2.93851	2.55917	1.09444	0	0	0	1.09444	0	0	0	0	0	1.09444	1.09444
AM_SC4_2_PW3B0:TCCTGAGCGCAGCGx	4	0	0	0	0	0	0	0	0	0	0	0	0	0	0	0	0	0	0	0	0	0	0	0	0	1.25642	0	0	0	1.79602	0	0	0	2.14458	1.25642	0	1.25642	0	0	0	0	0	0	0	0	0	0
AM_SC4_2_PW3B0:TCCTGAGCGTACACx	4	0	0	0	0	0	0	0	0	0	0	0	0	0	0	0	0	0	0	0	0	0.958808	0	0	0	1.76229	0	0	0	1.43916	0	0	0	3.34448	2.20198	0	0	0	0	0	0	0	0	0	0.958808	0	2.50635
AM_SC4_2_PW3B0:TCCTGAGCTTCAATx	4	0	0	1.56531	0	0	0	0	0	0	0	1.98882	0	0	0	0	0	0	0	0	1.56531	1.56531	0	0.815978	0	1.25925	0.815978	0.815978	0.815978	2.99176	1.56531	0.815978	0	2.51386	1.25925	0	1.79932	0	0	0	0	0	0	0	0	0	1.25925
AM_SC4_1_VJSB5:GGACTCCTAAAATCx	4	0	0	1.06425	0	0	0	0	0	0	0	0.667485	0	0	0	0	0	0	0	0	0	1.06425	0.667485	1.74862	0	1.56806	0	1.34755	1.06425	2.59086	0	0	0	2.03409	2.6596	0	0	0	0	0	0	0	0	0	0	0	0
AM_SC4_1_VJSB5:GGACTCCTAAATACx	4	0	0	1.84813	0	0	0	0	0	0.466382	0	0	0	0	0	0	0	0	0	0	0	0	1.21695	0	0	1.37904	0.466382	0.783186	0.466382	2.29387	0.466382	0	0	2.01974	1.51848	0	0	0	0	0	0	0	0	0	0.466382	0	0.783186
AM_SC4_1_VJSB5:GGACTCCTACCCCCx	4	0	0	2.03784	0	0	0	0	0	1.37782	0	0.909516	0	0	0.554781	0	0	0.554781	0	0	0	0.554781	1.54922	1.17083	0	1.17083	0.554781	1.17083	1.17083	1.17083	0	0	0	2.55451	1.82308	0	0.554781	0	0	0.554781	0	0	0	0.554781	0	0	0.554781
AM_SC4_1_VJSB5:GGACTCCTATATCTx	4	0	0	0.378728	0	0	0	0	0.378728	0	0	0	0	0.378728	0	0	0	0	0	0	0	0	0.652769	0.378728	0	0.867638	0	0.378728	0	2.00767	0.378728	0	0	2.32322	1.3251	0	1.0444	0	0	0	0	0	0	0.378728	0.378728	0.378728	0.867638
AM_SC4_1_VJSB5:GGACTCCTATTAGAx	4	0	0	1.94001	0	0	0	0	0	0	0	1.21892	1.52067	0	0	0	0	0	0	0	0	0	0	0	0	0.784709	0.784709	0	0.784709	2.23456	0.784709	0	0	2.5586	1.21892	0	1.75216	0	0	0	0	0	0	0	1.21892	1.21892	0
AM_SC4_1_VJSB5:GGACTCCTCTCCCGx	4	0	0	0	1.05891	0	0	0.38581	0	1.21016	0	0.38581	0	0	0	0	0.38581	1.5616	0	0	0.663518	0.38581	1.4576	1.74188	0	0	0.38581	0.663518	1.21016	2.027	0.663518	0	0	2.47051	1.74188	0	0.38581	0	0	0	0	0	0	0	1.05891	0.38581	1.05891
AM_SC4_1_VJSB5:GGACTCCTGCAGCGx	4	0	0	2.3848	0	0	0	0	0	1.24249	0	0	0	0	0	0	1.77976	0	0	0	0	0	1.77976	0	0	0	0	0	0	2.3848	0	0	0	2.58935	2.3848	0	0	0	0	0	0	0	0	0	0	0	0
AM_SC4_1_VJSB5:GGACTCCTGGCTCCx	4	0	0	0.535423	0	0	0	0	0	0.882255	0	0	0	0	0	0	0	0	0	0	0	0	0.882255	1.51312	0	1.13928	0.882255	0.882255	0	2.76453	0	0	0	1.89693	1.51312	0	1.13928	0	0	0	0	0	0	0.535423	1.51312	0.535423	0.882255
AM_SC4_1_VJSB5:GGACTCCTGGGCCTx	4	0	0	0.860984	0	0	0	0	0	0	0	0	0	0	0	0	0	1.11456	0	0	0	0	0	0	0	1.62855	0.860984	0.520426	1.11456	2.58697	1.31667	0	0	2.73031	1.62855	0	0	0	0.860984	0	0	0	0	0	0	0.860984	0.520426
AM_SC4_1_VJSB5:GGACTCCTTTAAAGx	4	0	0	0	0	0	0	0	0	0	0	0	0	0	0	0	0	0	0	0	0	0	0	0.560542	0	0.917588	0	0.560542	0.917588	1.8344	1.38792	0	0	1.70652	0.560542	0	0.560542	0	0	0	0	0	0	0	0	1.38792	1.38792
AM_SC4_1_VJSB5:GGACTCCTTTCCTCx	4	0	0	0.415111	0	0	0	0	0	0	0	0.707582	0	0	0	0	0	0	0	0	0	0.415111	0	0.415111	0	0.707582	0	0	0	2.10457	0	0	0	2.51121	0.933588	0.415111	0	0	0	0	0	0	0	0	1.27332	1.11781	0.707582
AM_SC4_2_PW3B0:GGACTCCTAAATACx	4	0	0	0	0	0	0	0	0	0.970642	0	0	0	0	0	0	0	0	0	0	0	0	0	0.970642	0	0.970642	1.45378	0	0	2.02268	0	0	0	3.52025	0.970642	0	0.970642	0	0	0	0	0	0	0	0	1.45378	1.45378
AM_SC4_2_PW3B0:GGACTCCTATATCTx	4	0	1.1288	0	0	0	0	0	0	0	0	0	0	0	0	0	1.1288	0	0	0	0	0	0	0	0	1.64556	1.64556	1.1288	0	1.1288	0	0	0	2.60651	1.98456	0	0	0	0	0	0	0	0	0	0	1.98456	1.1288
AM_SC4_2_PW3B0:GGACTCCTATTAGAx	4	0	0	3.14394	0	0	0	0	0	0	0	0	0	0	0	0	0	0	0	0	0	0	0	0	0	2.29032	0	2.29032	0	0	1.6936	0	0	3.14394	1.6936	0	0	0	0	0	0	0	0	0	0	0	2.29032
AM_SC4_2_PW3B0:GGACTCCTATTGAAx	4	0	0	0	0	0	0	0	0	0	0	0	0	0	0	0	0	0	0	0	0	0	0	0	0	1.26926	0	1.26926	0	1.81098	0	0	0	3.95441	1.81098	0	0	0	0	0	0	0	0	0	0	0	1.26926
AM_SC4_2_PW3B0:GGACTCCTCCGGCAx	4	0	0	1.39459	1.39459	0	0	0	0	0	0	0	0	0	0	0	0	0	0	0	0	1.39459	0	0	0	0	0	0	0	1.95539	0	0	0	3.34286	1.39459	0	0	0	0	0	0	0	0	0	1.39459	0	1.39459
AM_SC4_2_PW3B0:GGACTCCTCCTTCCx	4	0	0	1.06133	0	0	0	0	0	0	0	1.89771	1.56453	0	0	0	0	1.06133	0	0	0	0	0	1.06133	0	1.89771	0	1.06133	0	1.56453	1.56453	0	0	2.78016	2.3467	0	0	0	0	0	0	0	0	0	1.06133	0	2.3467
AM_SC4_2_PW3B0:GGACTCCTCGACCCx	4	0	0	2.56061	0	0	0	0	0	0	0	0	0	0	0	0	0	0	0	0	0	0	0	0	0	1.09548	1.09548	1.94188	0	1.94188	1.09548	0	0	3.04005	1.09548	0	0	0	0	0	0	0	0	0	0	1.09548	1.94188
AM_SC4_2_PW3B0:GGACTCCTCTGGCGx	4	0	1.22488	1.22488	0	0	0	0	0	0	0	0	0	0	0	0	0	0	0	0	0	0	0	0	0	1.75916	0	1.22488	0	1.22488	0	0	0	3.6753	1.75916	0	0	0	0	0	0	0	0	0	0	2.73584	1.22488
AM_SC4_2_PW3B0:GGACTCCTGCAGCGx	4	0	0	0	0	0	0	0	0	0	0	0	0	0	0	0	0	0	0	0	0	0	1.63897	0	0	1.63897	0	0	0	2.59894	0	0	0	3.40282	1.63897	0	0	0	0	0	0	0	0	0	0	0	0
AM_SC4_2_PW3B0:GGACTCCTTAAGTAx	4	0	0	3.07544	0	0	0	0	0	0	0	0	0	0	0	0	0	0	0	0	0	0	0	0	0	0	0	2.42743	0	2.42743	1.49138	0	1.49138	2.06515	1.49138	0	0	0	0	0	0	0	0	0	0	0	0
AM_SC4_2_PW3B0:GGACTCCTTACTTAx	4	0	0	2.61477	0	0	0	0	0	0	0	0	0	0	0	0	0	0	0	0	0	0	0	0	0	1.80263	0	1.26209	0	2.40975	0	0	0	3.52419	1.80263	0	0	0	1.26209	0	0	0	0	0	0	0	0
AM_SC4_2_PW3B0:GGACTCCTTAGTGGx	4	0	0	1.24111	0	0	0	0	0	0	0	0	0	0	0	0	0	0	0	0	0	0	1.24111	0	0	1.24111	1.24111	1.24111	0	2.38304	0	0	0	3.24238	0	0	0	0	0	0	0	0	0	0	1.77815	0	2.12565
AM_SC4_2_PW3B0:GGACTCCTTTATACx	4	0	0	1.60443	0	0	0	0	0	0	0	0	0	0	0	0	0	0	0	0	0	0	1.09444	0	0	1.60443	0	1.60443	0	2.82732	1.60443	0	0	3.28981	1.60443	0	0	0	0	0	0	0	0	0	0	0	0
AM_SC4_2_PW3B0:GGACTCCTTTTAGTx	4	0	0	1.37695	0	0	0	0	0	0	0	0	0	0	0	0	0	0	0	0	0	0	1.37695	0	0	1.37695	0	0	0	1.37695	0	0	0	2.29136	2.29136	0	0	0	0	0	0	0	0	0	0	1.37695	1.37695
AM_SC4_1_VJSB5:TAGGCATGAATGATx	4	0	0	1.29738	0	0	0	0	0	0	0	0.845805	0	0	0	0	0	0	0	0	0	0	0	0	0	0.509781	0.509781	1.09687	1.09687	2.45435	0	0	0	2.66016	2.26634	0	1.09687	0	0	0	0	0	0	0	0.845805	0.509781	1.29738
AM_SC4_1_VJSB5:TAGGCATGACCCCCx	4	0	0	1.16365	0	0	0	0	0	0	0	0.550356	0	0	0	0	0.550356	0	0	0	0	0	0	0	0	1.16365	0.550356	0.903304	0	1.81435	0	0	0	2.65392	2.20526	0	1.687	0.550356	0	0	0	0	0	0.550356	0.550356	0.550356	1.16365
AM_SC4_1_VJSB5:TAGGCATGATATCTx	4	0	0.812131	1.36685	0	0	0	0	0	0	0	0.607119	0.348943	0	0	0.607119	0	0	0	0	0	0	0	0.348943	0	0.98218	0	0	0	1.79356	0.348943	0	0	1.25431	0.607119	0	0	0	0	0	0	0	0	0	1.12747	0.812131	1.12747
AM_SC4_1_VJSB5:TAGGCATGATTGAAx	4	0	0	1.44368	0	0	0	0	0	0	0	0.431375	0.731765	0	0	0	1.30749	0	0.962457	0	0	0.431375	0	0	0	1.44368	0	1.14978	0	1.85532	0.431375	0	0	2.63512	1.14978	0	0.431375	0	0.731765	0	0	0	0	0.962457	0.431375	0.431375	0.731765
AM_SC4_1_VJSB5:TAGGCATGCACCCCx	4	0	0	0.901935	0	0	0	0	0	0	0	0	0	0	0	0.549383	0.549383	0	0	0	0.549383	0	0	0	0	1.53921	0	1.16207	0.901935	1.16207	0.901935	0	0	2.11888	1.68512	0	0	0	0	0	0	0	0	0.549383	0	0	0.901935
AM_SC4_1_VJSB5:TAGGCATGCAGCCGx	4	0	0	1.10176	0	0	0	0	0	0	0	0	0	0	0	0	0	0	0	0	0	0	0	0	0	1.94996	1.61322	1.10176	0	2.40219	0	0	0	2.56931	1.94996	0	0	0	0	0	0	0	0	0	0	0	0
AM_SC4_1_VJSB5:TAGGCATGCCACCGx	4	0	0	2.26746	0	0	0	0	0	1.00466	0	1.49559	1.82341	0	0	0	0	0	0	0	0	0	0	0	0	0	1.49559	0	0	1.49559	0	0	0	0	1.00466	0	0	0	0	0	0	0	0	1.00466	0	0	1.49559
AM_SC4_1_VJSB5:TAGGCATGCCCAGCx	4	0	0	1.32219	0	0	0	0	0	0	0	0	0	0	0	0	0	0	0	0	0	0	0	0	0	1.49055	1.32219	1.97285	0.523488	2.59393	0	0	0	2.97417	1.11963	0	0.865338	0	0.523488	0	0	0	0	0	0	0	0
AM_SC4_1_VJSB5:TAGGCATGCCGGCAx	4	0	0	1.37844	0	0.353541	0	0	0	0	0	0	0	0	0	0	0.820794	0	0	0	0.353541	0	0	0	0	1.65651	0	0.614213	0.820794	1.87385	0.614213	0	0	3.17394	1.99627	0	0.353541	0	0	0	0	0	0	0.614213	1.138	1.26543	1.138
AM_SC4_1_VJSB5:TAGGCATGCCTTCCx	4	0	0	2.14533	0	0	0	0	0	0	0	0.731326	0	0	0	0	0	0	0	0	0	0.731326	0	0	0	1.44303	0.731326	1.1492	0	2.37029	0.731326	0	0	2.46626	2.26412	0	0.731326	0	0.731326	0	0	0	0	0	0	0	1.1492
AM_SC4_1_VJSB5:TAGGCATGCGACCCx	4	0	0	0.675383	0	0	0	0	0	0	0	0.675383	0.393658	0	0	0	0	0	0.393658	0	0	0	0	0.393658	0	1.22729	0	1.22729	1.07486	2.56954	1.58086	0	0	3.05685	1.07486	0	0	0	0	0.393658	0	0	0	0	0.675383	0.393658	0.894936
AM_SC4_1_VJSB5:TAGGCATGCGGACGx	4	0	0	0.815978	0	0	0	0	0	0	0	0	0	0	0	0	0	0	0	0	1.25925	0	0	0	0	0	0.815978	0	0	1.79932	0	0.815978	0	2.99176	2.40614	0	0	0	1.25925	0	0	0	0	0	0	1.56531	0
AM_SC4_1_VJSB5:TAGGCATGCGGCGTx	4	0	0	0	0	0	0	0	0	0	0	0	0	0	0	0	0	0	0	0	0	0	0	0	0	1.19444	0	0.765867	0	2.4299	1.19444	0	0	2.52641	0	0	0	0	0	0	0	0	0	0	0	1.19444	1.49348
AM_SC4_1_VJSB5:TAGGCATGCGTCCGx	4	0	0	1.00037	0	0	0	0	0	0	0	0.620388	0	0	0	0	0	0	0	0	0	0	0	0	0	1.00037	0	0	0.620388	2.56764	0.620388	0	0	2.94721	1.49034	0	0	0	0	0	0	0	0	0	0	0	1.00037
AM_SC4_1_VJSB5:TAGGCATGCTATTAx	4	0	0	0.74749	0	0	0	0	0	0	0	0.74749	0	0	0	0	0	0	0	0	0	0	0	0	0	0	0	1.17043	0	2.29188	0	0	0	3.56848	2.03734	0	0	0	1.17043	0	0	0	0	0	0	0.74749	1.17043
AM_SC4_1_VJSB5:TAGGCATGGCAGCGx	4	0	0	1.41647	0	0	0	0	0	0	0	0	0	0	0	0	0	0	0	0	0	0	0	0	0	0.940505	0.940505	0.940505	0.940505	1.98033	0	0	0	2.33869	1.73762	0	0	0	0	0	0	0	0	0	0	0	0.940505
AM_SC4_1_VJSB5:TAGGCATGGGCTCCx	4	0	0	1.39699	0	0	0	0	0	0	0	0.700287	0	0	0	0	0	0	0	0	0	0	0	0	0	1.10812	0	1.39699	0	2.41084	0.700287	0	0	2.20988	0.700287	0	0.700287	0	0.700287	0	0	0	0	0.700287	0.700287	0.700287	0
AM_SC4_1_VJSB5:TAGGCATGGGGCCTx	4	0	0	1.35728	0	0	0	0	0	0	0	0.54314	0	0	0	0	0	0	0	0	0	0	0	0	0	0	0	1.1519	0	2.19003	0	0	0	3.01935	0.54314	0	0	0	0	0	0	0	0	0	0.54314	0	0
AM_SC4_1_VJSB5:TAGGCATGGTATAAx	4	0	0	0.846402	0	0	0	0	0	0.846402	0	0	0.846402	0	0	0	0	0	0	0	0.846402	0	0	0	0	1.84451	1.29814	0	0	1.84451	0	0	0	2.4553	0.846402	0	0	0	0	0	0	0	0.846402	0	0.846402	0	0.846402
AM_SC4_1_VJSB5:TAGGCATGTAAATGx	4	0	0	1.17043	0	0	0	0	0	0	0	0.554534	0	0	0	0	0	0	0	0	0	0	0	0	0	1.17043	0	0.554534	0.554534	1.69502	1.37738	0.554534	0.909168	3.00911	1.17043	0	0.554534	0	0.554534	0	0	0	0	0.909168	1.17043	1.37738	0.554534
AM_SC4_1_VJSB5:TAGGCATGTAAGTAx	4	0	0	0.977895	0	0	0	0	0	0	0	0	0	0	0	0	0	0	0	0	0.604003	0	0	0	0	1.63844	1.9178	0	2.13592	2.53465	1.63844	0	0	2.31488	0.604003	0	0	0	0	0	0	0	0	0.977895	0	0	0.604003
AM_SC4_1_VJSB5:TAGGCATGTACTTAx	4	0	0	1.46506	0	0	0	0	0	0	0	1.16893	0.441242	0	0	0	0	0	0	0	0	0	0	0	0	1.32792	0.746343	0.979795	0	2.10539	0.746343	0	0	2.66105	0.746343	0	0.441242	0	0	0	0	0	0	0	0	0.746343	1.16893
AM_SC4_1_VJSB5:TAGGCATGTAGTTTx	4	0	0	0	0	0	0	0	0	0	0	0	0	0	0	0	0	0	0	0	0	0	0	0	0	2.95944	0	0	1.39819	3.54172	0	0	0	2.57956	1.39819	0	0	0	0	0	0	0	0	0	0	0	0
AM_SC4_1_VJSB5:TAGGCATGTTAAAGx	4	0	0	1.20826	0	0	0	0	0	0.578048	0	0.578048	0	0	0	0	0.578048	0	0	0	0	0	0	0.578048	0	1.41833	0.578048	0	0.578048	2.17765	0.942002	0	0	2.26261	0.942002	0	0.578048	0	0	0	0	0	0	0.942002	0.942002	0.578048	0.942002
AM_SC4_1_VJSB5:TAGGCATGTTATACx	4	0	0	1.29172	0	0	0	0	0	0	0	0	0.841362	0	0	0	0	0	0	0	0	0	0	0	0	0.506674	1.29172	0	0	2.18798	0.506674	0	0	2.96905	1.72603	0	0.506674	0	0	0	0	0	0	0	1.29172	0.506674	0.506674
AM_SC4_1_VJSB5:TAGGCATGTTCAATx	4	0	0	0.643382	0	0	0	0	0	0	0	0	0	0	0	0	0	0	0	0	0	0.643382	0	0	0	1.03169	0.643382	0.643382	1.31069	1.70739	0.643382	0	0	2.10697	1.85902	0	0	0	0	0	0	0	0	0.643382	0.643382	1.03169	1.03169
AM_SC4_1_VJSB5:TAGGCATGTTGATTx	4	0	0	0.388311	0	0	0	0	0	0	0	0	0.388311	0	0	0	0	0	0	0	0.667304	0	0	0	0	1.82767	1.46358	0.885198	0.388311	1.82767	1.064	0	0.388311	1.90119	1.56776	0	0	0	0	0	0	0	0	0	1.34727	1.34727	1.21564
AM_SC4_2_PW3B0:TAGGCATGAAATACx	4	0	0	0	0	0	0	0	0	0	0	0	1.21433	0	0	0	0	0	0	0	0	0	0	0	0	1.74677	1.21433	0	0	2.34872	1.21433	0	0	1.74677	1.74677	0	2.34872	0	0	0	0	0	0	1.21433	1.21433	0	0
AM_SC4_2_PW3B0:TAGGCATGAATAGTx	4	0	0	1.57082	0.819863	0	0	0	0	0	0	0.819863	0	0	0.819863	0	0	0	0	0	0	0	0.819863	0	0	0	1.57082	0.819863	0	1.99483	0	0	0	1.99483	0.819863	0	0	0	0	0	0	0	0.819863	0	0.819863	1.26423	0
AM_SC4_2_PW3B0:TAGGCATGAATGATx	4	0	0	1.49876	0	0	0	0	0	0	0	0	0	0	0	0	0	0	0	0	0	0	0	0	0	0	0	0	0	2.27113	0	0	0	2.9113	0	0	0	0	0	0	0	0	0	0	1.00725	0	1.82683
AM_SC4_2_PW3B0:TAGGCATGACCCCCx	4	0	0	1.99742	0	0	0	0	0	0	0	0	0	0	0	0	0	0	0	0	0	0.82154	0	0	0	1.80763	0.82154	0	1.57319	2.523	0.82154	0	0	3.49195	1.80763	0	0	0	0	0	0	0	0	0	0.82154	1.57319	1.26638
AM_SC4_2_PW3B0:TAGGCATGAGCCCGx	4	0	0	0	0	0	0	0	0	0	0	0	0	0	0	0	0	0	0	0	0	0	0	0	0	1.78947	0	0	0	2.13765	0	0	0	3.04191	1.78947	0	0	0	0	0	0	0	0	0	0	0	1.2508
AM_SC4_2_PW3B0:TAGGCATGAGGGATx	4	0	0	2.62429	0	0	0	0	0	0	0	0	0	0	0	0	0	0	0	0	0	0	0	0	0	0	0	1.03951	0	1.53809	1.03951	0	0	2.31641	1.03951	0	0	0	0	0	0	0	1.03951	0	0	0	1.03951
AM_SC4_2_PW3B0:TAGGCATGATATCTx	4	0	0.864714	2.36277	0	0	0	0	0	0	0	0.864714	0	0	0	0	0	0	0	0	0	0	0	0	0	0	0	0.864714	1.3214	2.22419	1.87139	0	0	3.34943	0.864714	0	0	0	0	0	0	0	0	0	0.864714	1.63374	0.864714
AM_SC4_2_PW3B0:TAGGCATGATCATTx	4	0	0	1.40635	0	0	0	0	0	0	0	0	0.932364	0	0	0	0	0	0	0	0	0	0	0	0	0	0	0	0	2.58957	1.40635	0	1.40635	2.3266	1.40635	0	0	0	0.932364	0	0	0	0	0	0.932364	0	0.932364
AM_SC4_2_PW3B0:TAGGCATGATTAGAx	4	0	0	1.4528	0	0	0	0	0	0	0	2.02156	0	0	0	0	0	0	0	0	0	0	0	0	0	2.02156	0	0	0	2.02156	0	0	0	2.02156	0	0	0	0	0	0	0	0	0	0	0	0	0
AM_SC4_2_PW3B0:TAGGCATGCAGCCGx	4	0	0	0	0	0	0	0	0	0.833486	0	0	0	0	0	0	0	0	0	0	0	0	0	0	0	0.833486	0	0	0	2.01579	1.28167	0	0	3.62266	1.59005	0	0	0	0	0	0	0	0	0	0	0	1.82541
AM_SC4_2_PW3B0:TAGGCATGCATTTAx	4	0	0.426391	0	0	0	0	0	0	0.724374	0	1.55224	0	0	0.426391	0	0	0	0	0	0	1.75535	1.29708	0	0	0	0	0	0	0	0	0	0	1.65894	0.426391	0	0	0	0.426391	0	0	0	0.426391	0	0	0	0.426391
AM_SC4_2_PW3B0:TAGGCATGCCGAGGx	4	0	0	0	0	0	0	0	0	0	0	0	0	0	0	0	0	0	0	0	0	0	0	0	0	1.27216	0	1.27216	0	2.79797	1.81435	0	0	1.27216	1.81435	0	0	0	0	0	0	0	0	1.27216	0	0	0
AM_SC4_2_PW3B0:TAGGCATGCCGGCAx	4	0	0	1.53809	0	0	0	0	0	0	0	0	0	0	0	0	0	1.03951	0	0	0	0	0	0	0	2.31641	0	1.86926	0	1.86926	0	0	0	1.03951	1.86926	0	0	0	0	0	0	0	0	1.53809	0	0	1.03951
AM_SC4_2_PW3B0:TAGGCATGCCGTGCx	4	0	0	1.50622	0	0	0	0	0	0	0	1.01335	0	0	0	0	0	0	0	0	0	0	0	0	0	1.50622	0	0	0	2.71062	1.50622	0	0	2.82099	1.83489	0	1.01335	0	1.50622	0	0	0	0	0	1.01335	0	1.83489
AM_SC4_2_PW3B0:TAGGCATGCCTTCCx	4	0	0	1.24455	0	0	0	0	0	0	0	0	0	0	0	0	0.804551	0	0	0	0	1.54907	0	1.97109	0	1.78218	0	0	1.24455	1.24455	0.804551	0	0	0	1.54907	0	0	0	0	0	0	0	0.804551	0	0.804551	0	1.24455
AM_SC4_2_PW3B0:TAGGCATGCGACCCx	4	0	0	2.04996	0	0	0	0	0	0	0	1.8043	0	0	0	0	0	0	0	0	0	0	0	1.47792	0	0.990247	0	2.04996	0	2.04996	0	0	0	2.55282	0	0	0	0	0	0	0	0	0	0	0.990247	0	0
AM_SC4_2_PW3B0:TAGGCATGCTGGCGx	4	0	0	0	0	0	0	0	0	0	0	1.04044	0	0	0	0	0	0	0	0	0	0	0	0	0	2.11888	0	0	1.04044	2.48347	0	0	0	2.96034	1.87048	0	0	0	0	0	0	0	0	0	0	1.87048	1.04044
AM_SC4_2_PW3B0:TAGGCATGGCCCAGx	4	0	0	1.88969	0	0	0	0	0	0	0	0	0	0	0	0	0	0	0	0	0	0	0	0	0	1.70363	0	0	0.753045	1.70363	0	0	0	3.10663	1.1777	0	0	0	0	0	0	0	0	0	0	1.1777	0.753045
AM_SC4_2_PW3B0:TAGGCATGGGGCCTx	4	0	0	0.840479	0	0	0	0	0	0	0	0.840479	0	0	0	0	0	0	0	0	0	0	0	0	0	2.1866	1.2906	1.2906	1.59988	1.83576	0	0	0	2.4458	1.83576	0	0	0	0	0	0	0	0	0	0.840479	0	0.840479
AM_SC4_2_PW3B0:TAGGCATGGGGGCAx	4	0	0	2.40075	0	0	0	0	0	0	0	0	0	0	0	0	0	0	0	0	1.25501	0	0	0	0	1.79438	0	1.25501	0	0	0	0	0	3.16001	0	0	0	0	0	0	0	0	0	0	0	0	0
AM_SC4_2_PW3B0:TAGGCATGGTTTTAx	4	0	2.10684	0.893818	0	0	0	0	0	0	0	0.893818	0	0	0	0	0	0	0	0	0	0	0	0	0	2.10684	0	0.893818	0	1.67398	0	0	0	1.67398	0	0	0.893818	0	0	0	0	0	0	0	0	1.35812	1.35812
AM_SC4_2_PW3B0:TAGGCATGTAATTCx	4	0	0	1.42583	0	0	0	0	0	0	0	1.83559	0	0	0	0	0	0.719674	0	0	0	0	0	0	0	0	0	1.83559	0	1.99096	1.13383	0	0	1.83559	0	0	0	0	0	0	0	0	0	0.719674	0	0.719674	0.719674
AM_SC4_2_PW3B0:TAGGCATGTAGTGGx	4	0	0	0	0	0	0	0	0	0	0	0	0	0	0	0	0	1.76859	0	0	0	0	2.11552	0	0	1.76859	1.76859	0	1.23294	2.74649	1.76859	0	0	3.6864	1.76859	0	0	0	1.23294	0	0	0	0	0	1.23294	0	0
AM_SC4_2_PW3B0:TAGGCATGTAGTTTx	4	0	0	0	0	0	0	0	0	0	0	0.858517	0	0	0	0	0	0	1.31354	0	0	0	0	0	0	1.31354	1.31354	1.31354	1.31354	2.92722	0.858517	0	0	2.58301	0.858517	0	0.858517	0	0	0	0	0	0	0.858517	0.858517	0	0.858517
AM_SC4_2_PW3B0:TAGGCATGTATGTTx	4	0	0	2.74738	0	0	0	0	0	0	0	0	0	0	0	0	0	0	0	0	1.53696	0	0	0	0	2.48084	1.53696	0	0	2.48084	0	0	0	1.53696	0	0	0	0	0	0	0	0	0	0	0	0	0
AM_SC4_2_PW3B0:TAGGCATGTCTTTCx	4	0	0.681577	1.36889	0	0	0	0	0	0	0	1.36889	0.681577	0	0	0	0	0	0	0	0	0.681577	0	0	0	0	0	0.681577	1.36889	1.92599	0.681577	0	0	2.8684	1.36889	0	0	0	0	0	0	0	0	0	1.08316	1.08316	1.36889
AM_SC4_2_PW3B0:TAGGCATGTTATACx	4	0	0	1.94591	0	0	0	0	0	1.09861	0	0	0	0	0	0	0	0	0	0	0	0.693147	0	0	0	1.38629	0	0	1.38629	2.07944	1.09861	0	0	2.07944	0	0	0.693147	0	0	0	0	0	0	0	0	0.693147	1.79176
AM_SC4_2_PW3B0:TAGGCATGTTCAATx	4	0	0	1.42583	0	0	0	0	0	0	0	1.13383	0	0	0	0	0.719674	0	0	0	0.719674	0	0	0	0	0.719674	0	1.42583	0	2.24391	0.719674	0	0	1.13383	1.42583	0	0	0	0	0	0	0	0	0.719674	0	0	0
AM_SC4_1_VJSB5:GGACTCCTAAGTATx	2	0	0	0.433762	0	0	0	0	0	0	0	0.433762	0	0	0	0.433762	0	0.433762	0	0	0	0.433762	0.966663	1.31245	0	0	1.15443	0	1.15443	2.01712	0.433762	0	0	1.5689	1.44887	0	0.966663	0	1.15443	0	0	0	0.433762	0	0	0.735298	0.966663
AM_SC4_1_VJSB5:GGACTCCTAATAGTx	2	0	0	1.05987	0.664236	0	0	0	0	0	0	0.664236	0	0	0	0	0	0	0	0	0	0	1.34261	0.664236	0	0	0	0	0	0.664236	0	0	0	1.89582	0	0	0.664236	0	1.34261	0	0	0	0	0.664236	0.664236	0	1.34261
AM_SC4_1_VJSB5:GGACTCCTATCATTx	2	0	0.410432	0.565997	0	0.226127	0	0	0	0.410432	0	0	0	0	0	0.226127	0.410432	0	0	0	0	0.565997	0.700588	0.700588	0	0	0	0	0	1.18894	0	0	0	0.565997	0.410432	0.410432	0.410432	0	1.92219	0	0	0	0.226127	1.18894	1.39743	0.819195	0.565997
AM_SC4_1_VJSB5:GGACTCCTATGATAx	2	0	0	0	0	0	0	0	1.31276	0.857902	0	0	1.31276	0	0	0	2.21367	0	0	0	0	1.31276	1.62425	1.86142	0	0	1.31276	0	0	1.62425	1.31276	0	0	2.21367	0	0	0	0	0	0	0	0	0	0	0	0	0.857902
AM_SC4_1_VJSB5:GGACTCCTCCCCTGx	2	0	0	0	0	0	0	0	0	0.810494	0	0	0	0	0	0.485206	0	0	0	0	0	0	0.485206	0.485206	0	1.2522	0	0.485206	0	1.2522	0.810494	0	0	2.84707	1.05554	0	1.41647	0	1.41647	0	0	0	0	0.485206	1.68112	0	0
AM_SC4_1_VJSB5:GGACTCCTCCGGCAx	2	0	0	0.643719	0	0.643719	0	0	0	1.03215	0	0	0.372786	0	0	0	0	0	0	0	0	0	0	0.372786	0	0	0	0	0.372786	0.643719	0.856676	0	0	1.52914	0.643719	0	0.372786	0	2.26006	0	0	0	0.643719	0.856676	1.18138	0	1.18138
AM_SC4_1_VJSB5:GGACTCCTCCGTGCx	2	0	0.807241	1.24802	0	0.807241	0	0	0	0	0	0	0	0	0	0	0	0	0	0	0	0	1.24802	0	0	0	0	0.807241	0.807241	1.78622	0.807241	0	0	2.59653	1.5529	0	0	0	0	0	0	0	0	0	1.24802	0	1.24802
AM_SC4_1_VJSB5:GGACTCCTCGACCCx	2	0	0	0.830609	0	0	0	0	0	1.82113	0	0	0	0	0	0	0	0.830609	0	0	0	0	2.01137	1.27799	0	0	0	0	0	1.58599	0	0	0	1.58599	0	0	0	0	0	0	0	0	1.58599	0	0.830609	0	0
AM_SC4_1_VJSB5:GGACTCCTCGTCCGx	2	0	0	0.963898	0	0	0	0	0	0	0	0	0	0	0	0	0	0	0	0	0	0.593851	0	1.44546	0	0	0	0	0	0	0	0	0	0	0	0	0	0	1.76912	0	0	0	0.963898	0	0.593851	0	0.963898
AM_SC4_1_VJSB5:GGACTCCTCTGGCGx	2	0	0	1.43389	0	0	0	0	0	1.22267	0	0	0.58709	0	0	0	0	0	0	0	0	0.954546	2.00012	0.954546	0	0	0	0	0	0.58709	0	0	0	0.58709	0	0	0	0	1.60818	0.58709	0	0	0	0	0	0.58709	0
AM_SC4_1_VJSB5:GGACTCCTTAAATGx	2	0	0	0	0	0	0	0	0	0	0	0	0	0	0	0	0	0	0	0	0	0	1.62855	1.62855	0	0	0	0	0	0	0	0	0	1.62855	0	0	0	0	0	0	0	0	0	0	0	0	0
AM_SC4_1_VJSB5:GGACTCCTTAAGTAx	2	0	0	0	0	0	0	0	0	0.389392	0	0	0	0	0	0	0	0	0	0	0	0	0.66894	0	0	0	0.389392	0	0	0.66894	0.66894	0	0	1.34976	0	0	0	0	0.887171	1.97256	0	0	0.887171	0	0.887171	1.57042	1.218
AM_SC4_1_VJSB5:GGACTCCTTAATTCx	2	0	0	0	0	0	0	0	0	0	0	0	0	0	0	0	0	0	0	0	0	1.9273	1.687	0.903304	0	0	0	0	0	0	0	0	0	1.9273	0.903304	0	0	0	0	0	0	0.903304	0	0	0	0	0.903304
AM_SC4_1_VJSB5:GGACTCCTTACTTAx	2	0	0	0	0	0	0	0	0	0	0	0	0	0	0	0	0	0	0	0	0	0	0.723944	0	0	0.723944	0	0	0	1.43214	0	0	0	0.723944	0	0	1.84257	0	2.69552	0	0	0	1.43214	0	0	0.723944	0
AM_SC4_1_VJSB5:GGACTCCTTAGTGGx	2	0	0	0.864922	0	0	0	0	0	0	0	0	0	0	0	0	0	0	0	0	0	0	0.377253	0.377253	0	0.864922	0	0	0	1.71968	0	0	0	2.12015	0.864922	0	1.1913	0	0.377253	0	0	0	0	1.04137	1.71968	0	1.32166
AM_SC4_1_VJSB5:GGACTCCTTTACATx	2	0	0	0	0	0.85944	0	0	0	0	0	0	0	0	0	0	0.519341	0	0	0	0	0	0.519341	0	0	0	0	0	0	0.519341	1.11276	0	0	0.519341	0	0	0	0	2.0553	0	0	0	0	0	0.85944	0	0.519341
AM_SC4_1_VJSB5:GGACTCCTTTATACx	2	0	0	0	0	0	0	0	0	0.472192	0	0	0	0	0	0	0.472192	0	0	0	0	0	0	0.472192	0	0.791639	0	0	0	1.53062	0.472192	0	0	2.73982	1.65337	0	0	0	0	0	0	0	0	0.472192	0.472192	0.472192	0.472192
AM_SC4_1_VJSB5:GGACTCCTTTCAATx	2	0	0	1.42734	0	0	0	0	0	0	0	0	0.490735	0	0	0	0	0.818471	0	0	0	0	0.490735	0	0	0.490735	0	0.818471	0	1.90235	0	0	0	2.46553	2.07552	0	0	0	0	0.490735	0	0	0.490735	1.26245	1.56884	0.818471	1.0649
AM_SC4_1_VJSB5:GGACTCCTTTGATTx	2	0	0	1.17103	0	0	0	0	0	0.74795	0	0	0	0	0	0	0.74795	0.74795	0.442332	0	0	0.442332	0	0.442332	0	0	0.442332	0.442332	0	2.66389	0.442332	0	0	2.62435	1.8815	0	1.33016	0	0	0	0	0	0	0.74795	0.981702	0	1.33016
AM_SC4_1_VJSB5:GGACTCCTTTTAGTx	2	0	0	0	0	1.02042	0	0	0	0	0	0	0	0	0	0	0	0	0	0	0	0	1.02042	0	0	1.02042	0	0	0	1.51485	0	0	0	2.09155	0	0	0	0	0	1.02042	1.51485	0	0	0	0	0	0
AM_SC4_2_PW3B0:GGACTCCTACCCCCx	2	0	0	2.28927	0	0	0	0	0	0	0	0	0	0	0	0	0	0	0	0	0	0	0	0.907435	0	0	0	0	0	0	0	0	0	2.12702	0.907435	0	0.907435	0	0	1.93323	0	0	0	0	1.37521	2.28927	2.12702
AM_SC4_2_PW3B0:GGACTCCTATCATTx	2	0	1.29738	1.29738	0	0	0	0	0	0	0	1.29738	0	0	0	0	0	0	0	0	0	0	1.29738	0	0	1.29738	0	0	0	2.1949	0	0	0	2.66016	1.29738	0	0	0	1.29738	0	0	0	0	0	0	0	0
AM_SC4_2_PW3B0:GGACTCCTCTCCCGx	2	0	0	1.08825	0	0	0	0	0	0	0	0	0	0	0	0	0	0	0	0	0	0	1.08825	1.08825	0	0	0	0	0	0.685389	0	0	0	2.38374	1.08825	0	0	0	1.37463	0	0	0	0	0	1.37463	0.685389	1.37463
AM_SC4_2_PW3B0:GGACTCCTGACGCCx	2	0	0	0	0	0	0	0	0	0	0	0	0	0	0	0	0	0	0	0	0	0	0	2.6454	0	0	0	0	0	1.67953	0	0	0	0	0	0	0	0	0	1.67953	0	0	0	0	0	0	1.67953
AM_SC4_2_PW3B0:GGACTCCTGAGGCGx	2	0	0	0	0	0	0	0	0	0	0	0	0	0	0	0	0	0	0	0	1.18632	0	0	0	0	1.18632	0	0	0	2.31254	0	0	0	2.95491	0	0	0	0	0	0	0	0	0	0	0	0	2.82879
AM_SC4_2_PW3B0:GGACTCCTGTACACx	2	0	0	0	0	0	0	0	0	0	0	0	0	0	0	0	0	0	0	0	0	0	0	0	0	0	0	0	0	2.0581	0	0	0	2.56144	1.48513	0	1.48513	0	0.996127	0	0	0.996127	0.996127	0	0	1.48513	2.25538
AM_SC4_2_PW3B0:GGACTCCTGTTTTAx	2	0	0	0	0	0	0	0	0	1.89081	0	0	0	0	0	0	0	0	0	0	0	0	0	1.33825	0	0	0	0	0	0	0	0	0	2.50548	1.33825	0	0	0	1.33825	1.33825	0	0	1.89081	0	0	0	0
AM_SC4_2_PW3B0:GGACTCCTTAAATGx	2	0	0	0	0	0	0	0	0	0	0	0	0	0	0	0	0	0	0	0	0	0	0	0	0	0	1.49348	1.49348	0	0	0	0	0	3.35413	2.06751	0	0	0	0	0	0	0	0	0	1.49348	1.49348	2.4299
AM_SC4_2_PW3B0:GGACTCCTTAATTCx	2	0	0	1.91558	0	0	0	0	0	0	0	0	0	0	0	0	0	0	0	0	0	0	0	1.35981	0	1.35981	1.91558	0	0	1.91558	0	0	0	3.49195	1.91558	1.35981	0	0	0	0	0	0	0	0	0	0	2.53225
AM_SC4_2_PW3B0:GGACTCCTTTACATx	2	0	0	0	0	0	0	0	0	0	0	0	0	0	0	0	0	1.15853	0	0	0	0	0	0	0	2.47874	0	1.15853	0	2.02231	1.15853	0	0	3.51983	1.15853	0	0	0	0	0	0	0	0	0	0	0	1.68092
AM_SC4_2_PW3B0:GGACTCCTTTCAATx	2	0	0	0	0	1.38044	0	0	0	0	0	0	0	0	0	0	0	0	0	0	0	0	1.38044	1.38044	0	0	0	0	0	1.93921	0	0	0	0	0	0	0	0	0	1.38044	0	0	0	0	0	0	0
AM_SC4_1_VJSB5:TAGGCATGACATAAx	2	0	0	0	0	0.389152	0	0	0	0	0	0	0	0	0	0	0	0	0	0	0	0	0.886732	0	0	0	0	0	0.389152	0	0.389152	0	0	0.668576	0	0	0.389152	0	1.46559	1.90341	0	0.389152	1.46559	0	1.82986	1.06571	1.34921
AM_SC4_1_VJSB5:TAGGCATGACGCCGx	2	0	0	2.14851	0	0	0	0	0	0	0	0	0	0	0	0	0	0	0	0	0	0	0	0	0	0	0	0	0	1.5657	0	0	0	3.08297	1.89898	0	0	0	1.5657	0	0	0	1.5657	0	0	0	0
AM_SC4_1_VJSB5:TAGGCATGACTTTAx	2	0	0	0	0.369939	0.639373	0	0	0	1.17503	0	1.70046	0	0	1.91977	0	0	1.02625	0	0	0	0.369939	0	0.639373	0	0.639373	0	0	0	0.369939	0	0	0	0.851405	0.369939	0	0	0	1.61518	0	0	0	0.639373	1.02625	0.369939	0.369939	0.639373
AM_SC4_1_VJSB5:TAGGCATGAGCCCGx	2	0	0	0	0	1.0246	0	0	0	0.467079	0	0.467079	0	0	0	0	0	0.467079	0	0	0	0	0	0	0	0	0.7842	0	0	0.7842	0	0	0	1.0246	0	0	0	0	2.29555	0	0	0.7842	1.21826	1.21826	0.7842	0	0
AM_SC4_1_VJSB5:TAGGCATGAGGCCCx	2	0	0	0	0	0	0	0	0	0	0	0	0	0	0	0	0	0	0	0	0	0	0.936046	0	0	0.936046	0.936046	0	0	0.936046	0	0	0	1.97401	0	0	0	1.41093	1.73159	1.41093	0	0	0	0	0.936046	0	0
AM_SC4_1_VJSB5:TAGGCATGAGGGATx	2	0	0	0.38241	0	0	0	0	0	0	0	0	0	0.658363	0	0	0	0	0	0	0	0	0	0	0	0.38241	0	0	0	1.05196	0.658363	0	0	1.55319	1.20269	0	1.33365	0.38241	1.95382	0	0	0	0.874402	0	0	0	0.658363
AM_SC4_1_VJSB5:TAGGCATGAGTAATx	2	0	0	0	0.591862	0	0	0	0	0	0	0	0	0	0	0.96115	0	0.591862	0	0	0	0	0	0	0	0.96115	0	0	0	1.61676	0	0	0	0.96115	1.23024	0	1.44206	0	0.96115	0	0	0	0.96115	0.96115	0	0	0.591862
AM_SC4_1_VJSB5:TAGGCATGATAACAx	2	0	0	1.04888	0	0	0	0	0	0	0	0	0	0	0	1.04888	0	0.656078	0	0	0	0	0	0	0	0	0	0	0	1.54945	0	0	0	2.4954	1.04888	0.656078	0	0	2.32944	0	0	0	0.656078	1.54945	0	0	0
AM_SC4_1_VJSB5:TAGGCATGATACTTx	2	0	0	1.10962	0	0	0	0	0	0	0	0.79747	0	0	0	0	0	0	0	0	0	0	0	0	0	0	1.10962	0.341203	0	1.7715	0	0	0	2.16632	1.90105	0	0	0	0.79747	0	0	0	0.341203	0.341203	1.44765	0.965673	1.10962
AM_SC4_1_VJSB5:TAGGCATGCAATAAx	2	0	0	0	0	0	0	0	0	0	0	0	0	0	0	0	0.53681	0.53681	0	0	0	0.53681	0	0	0	0	0	0	0	0	0	0.53681	0	3.25304	1.14155	0	0	0	2.25408	0	0	0	0	0	0.53681	0	0.53681
AM_SC4_1_VJSB5:TAGGCATGCAGTCAx	2	0	0	1.00942	0	0	0	0	0	0	0	0	0	0	0	0	0	0	0	0	0	0	0	0	0	0.62701	0	0	0	1.28537	0	0	0	0	0	0	1.00942	0	1.67897	0	0	0	0	1.8297	1.00942	0	0
AM_SC4_1_VJSB5:TAGGCATGCATTTAx	2	0	0.667485	0.388431	0	0	0	0	0	0	0	0.388431	0	0	0	0	0	0.388431	0	0	0	0	0.388431	0	0	0.388431	0.388431	0	0	1.34755	0	0	0	2.25591	2.15114	0.667485	0.667485	0	0.667485	0	0	0	0.388431	0.885417	0.388431	0.388431	1.34755
AM_SC4_1_VJSB5:TAGGCATGCCGATTx	2	0	0.65503	0	0	1.54773	0	0	0	0.65503	0	0	0	0	0	0	0	0	0	0	0	0	0	0	0	0	0	0	0	2.23289	0	0	0	1.54773	0.65503	0	0.65503	0	1.04746	0	0	0	1.04746	0.65503	0.65503	0.65503	0
AM_SC4_1_VJSB5:TAGGCATGCGCACCx	2	0	0.741568	0.741568	0	0	0	0	0	0.741568	0	0	0	0	0	0	0	1.68582	0	0	0	0	0	0	0	0	0.741568	0	0	1.45807	0	0	0	1.16267	0.741568	0	0	0	2.79662	0	0	0	0	0	1.68582	0	0
AM_SC4_1_VJSB5:TAGGCATGCGCCGAx	2	0	0	1.0038	0	0	0	0	0	0.455023	0	0	0	0	0.455023	0	0	0.455023	0	0	0	0	0	0	0	1.0038	0.455023	0	0.455023	1.61611	0	0	0	2.99648	1.72449	0	0	0	2.26625	0	0	0	0	0	1.0038	0.455023	1.35611
AM_SC4_1_VJSB5:TAGGCATGCGCGGTx	2	0	0	0.742926	0	0	0	0	0	0	0	0	0	0	0	0	0	0	0	0	0.742926	0	0	0	0	0	0	0	0	0	0	0	0	0	1.46006	0	0.742926	0	0.742926	0	0	0	0	0.742926	0.742926	0	1.16445
AM_SC4_1_VJSB5:TAGGCATGCTTCTGx	2	0	0	0	0	0.524812	0	0	0	0	0	0	0	0	0	0	0	0	0	0	0	0	0	0	0	0	0	0	0	0.524812	0	0	0	1.87505	2.06704	0	0	0	2.29976	0	0	0	0	0	0.524812	0	1.12182
AM_SC4_1_VJSB5:TAGGCATGGAAATTx	2	0	0	0.391209	0	0	0	0	0	0.391209	0	0	0	0	0	0	0	0	0.671686	0	0	0	0	0	0	0	0	0	0.391209	0.671686	0	0	0	1.57488	1.22196	0	1.06989	0	2.04158	0	0	0	0	0.671686	0.671686	0	0.671686
AM_SC4_1_VJSB5:TAGGCATGGATATAx	2	0	0	0	0	0	0	0	0	0	0	0	0	0	0	0	0	0	0	0	0	0	0.959588	0	0	0	0	0	0	3.01197	1.44013	0	0	1.76334	2.20311	0	0	0	1.76334	0	0	0	1.76334	0	0	0	0.959588
AM_SC4_1_VJSB5:TAGGCATGGCCCAGx	2	0	0	0	0	0	0	0	0	0	0	0	0	0	0	0	1.06719	1.57161	0	0	0	0	0	0	0	1.06719	0	0	0	0	0	0	0	1.06719	0	0	0	0	1.06719	0	0	0	0	0	2.1551	0	1.57161
AM_SC4_1_VJSB5:TAGGCATGGCGCACx	2	0	0	0	0	0	0	0	0	0	0	0	0	0	0	1.38925	0	0	0	0	0	0	0	0	0	0	0	0	0	2.44594	0	0	0	1.70797	0	0	0	0	2.14354	0	0	0	0	0.918652	1.94928	0	0
AM_SC4_1_VJSB5:TAGGCATGGCGGAGx	2	0	0	0	0	1.76859	0	0	0	0	0	0	0	0	0	0	0	0	0	0	0	0	1.44497	0	0	0	0	0	0	0	0.963504	0	0	2.51334	0	0	0	0	2.0127	2.51334	0	0	2.0127	0	1.76859	0	0
AM_SC4_1_VJSB5:TAGGCATGGGGTGCx	2	0	0	0	0	1.11026	0	0	0	0	0	0	0	0	0	0	0	0	0	0	0	0	0	0	0	0	0	0	2.58104	1.11026	0	0	0	1.96086	0	0	0	0	0	2.58104	1.6234	0	0	0	0	0	1.6234
AM_SC4_1_VJSB5:TAGGCATGGTCCCCx	2	0	0	0.431375	0	0	0	0	0	0	0	0	0	0	0	0	0.431375	0.431375	0	0	0	0	1.14978	0	0	0.431375	0	0	0	1.14978	0	0	0	2.01123	1.30749	0	0.962457	0	2.26488	0	0	0	0.431375	0	1.14978	0.431375	0.962457
AM_SC4_1_VJSB5:TAGGCATGGTGGCCx	2	0	0	0.569549	0	1.40361	0	0	0	0	0	0	0	0	0	0	0	0	0	0	0.93017	0	0	0	0	0.569549	0	0	0	0.569549	0.569549	0	0	1.57637	0	0	1.40361	0	1.19465	1.19465	0	0	0.569549	0	0.569549	0.569549	0.93017
AM_SC4_1_VJSB5:TAGGCATGTATATCx	2	0	0	0	0	0	0	0	0	0	0	0	0	0	0	0	0	0.792417	0	0	0	0	0	0	0	0	0	0	0	0	0	0	0	0	0.792417	0	0	0	2.57164	0	0	0	0	0.792417	0	0	0
AM_SC4_1_VJSB5:TAGGCATGTATTTGx	2	0	0	0.816531	0	0	0	0	0	0	0	0	0	0	0	0	0	0	0	0	0	0	0	0	0	0	0	0	1.25996	2.14895	0	0	0	3.26777	1.25996	0	0	0	0.816531	0	0	0	0	0	0	0	0
AM_SC4_1_VJSB5:TAGGCATGTCCGGGx	2	0	0	0	0	0.769754	0	0	0	1.1995	0	0.769754	0	0	0	0	0	0	0	0	0	0	0	0	0	0	0	0.769754	0	0	0	0	0	0	0	0	0	0	1.1995	2.07385	0	0	0	1.49911	1.1995	0	1.1995
AM_SC4_1_VJSB5:TAGGCATGTGAAATx	2	0	0	0	0	0	0	0	0	0.707992	0	0	0	0	0	0	0	0	0	0	0	0	1.11836	0	0	0	0	0	0	1.11836	0	0	0	1.63308	0	0	0	0	0.707992	0.707992	0	0	0	1.40848	1.11836	1.40848	1.81638
AM_SC4_1_VJSB5:TAGGCATGTGCCCCx	2	0	0	0.371905	0	0	0	0	0	0	0	0	0	0	0	0.642375	0.642375	0.371905	0	0	0	0	0.642375	0	0	0	0	0	0	1.42394	0	0	0.371905	2.15853	0	0.371905	0	0.371905	1.70565	1.17942	0.642375	0	0	0	1.17942	0	0.642375
AM_SC4_1_VJSB5:TAGGCATGTTTAGTx	2	0	0	0	0	0	0	0	0	0	0	0	0.283938	0	0	0.685645	0	0	0	0	0	0	0	0.685645	0	1.0886	0.504828	0.685645	0	2.0238	0.971442	0.283938	0.504828	1.28835	0	0	0	0	1.19345	0	0	0	0.971442	0.971442	0.504828	0.283938	0.283938
AM_SC4_1_VJSB5:TAGGCATGTTTGTAx	2	0	0	0	0	0	0	0	0	0	0	0	0	0	0	0	0	0	0	0	0.553298	0	0.553298	0	0	0	0	0	0	0	0	0	0	0	1.54648	0	0.907435	0	1.16843	0	0	0	0	0	1.54648	0	0
AM_SC4_2_PW3B0:TAGGCATGAATTGAx	2	0	0	1.53136	0	0	0	0	0	1.03398	0	1.03398	0	0	0	0	0	0	0	0	0	0	0	0	0	0	0	0	0	1.03398	0	0	0	2.30868	1.53136	0	0	0	2.11008	0	0	0	1.03398	0	0	0	0
AM_SC4_2_PW3B0:TAGGCATGACATAAx	2	0	0	0	0	0	0	0	0	0	0	0	0	0	0	0	0	0	0	0	0	0	0	0	0	0	0	0	0	0	0	0	0	2.52117	0	0	0	0	0	1.26495	0	0	0.820422	0.820422	1.26495	0.820422	0.820422
AM_SC4_2_PW3B0:TAGGCATGACGCCGx	2	0	0	0	0	0	0	0	0	0	0	0	0	0	0	0	0	0	0	0	0	0	0	0	0	0	0	0	0	0	0	0	0	2.33869	0	0	0	0	0	0.940505	0	0	1.41647	0	0.940505	0	1.41647
AM_SC4_2_PW3B0:TAGGCATGAGTAATx	2	0	0	0	0	1.18076	0	0	0	0	0	0	0	0	0	0	0	0	0	0	0	0	0	0.755386	0	0	0	0	0	0.755386	0	0	0	2.18594	1.47826	0.755386	0.755386	0	1.89344	0	0	0	0	1.18076	0	0.755386	0
AM_SC4_2_PW3B0:TAGGCATGATAACAx	2	0	0	1.85603	0	0	0	0	0	0	0	0	0	0	0	0	0	0	0	0	0	0	0	0	0	0	0	0	0	2.04742	0	0	0	2.46781	2.04742	0	1.3081	0	0	0	0	0	0	0	0	0	1.61914
AM_SC4_2_PW3B0:TAGGCATGATACTTx	2	0	0	0.486529	0	0	0	0	0.486529	0	0	0	0	0	0.812405	0	0	0.486529	0	0	0	0	0	0	0	0.812405	0	0	0	1.56024	0	0	0	2.45558	1.79397	0	0	0	2.21338	0	0	0	0	0	0.486529	1.05778	0.812405
AM_SC4_2_PW3B0:TAGGCATGCAGTCAx	2	0	0	0	0	0.920431	0	0	0	0	0	0	0	0	0	0	0	0	0	0	0	0	0	0	0	0	0	0	0	0.562575	0	0	0	0.562575	0.920431	0	0	0	1.56359	0	0	0	0.562575	0	1.56359	0.562575	0.920431
AM_SC4_2_PW3B0:TAGGCATGCCACCGx	2	0	0	2.18614	0	0	0	0	0	0	0	0	0	0	0	0	0	0	0	0	0	0	0	0	0	0	1.09031	0	0	2.69641	0	0	0	3.2069	1.93522	0	0	0	0	0	0	0	0	1.09031	0	1.09031	1.59947
AM_SC4_2_PW3B0:TAGGCATGCCGATTx	2	0	0	0	0	0	0	0	1.41093	0.709637	0	0	0	0	0	0	0	0	0	0	0	0	0	0	0	0.709637	0	0	0	1.97401	0	0	0	1.81909	1.12054	0	0	0	0.709637	0	0	0	0	0.709637	1.12054	0	1.12054
AM_SC4_2_PW3B0:TAGGCATGCGCCGAx	2	0	0	0	0	0	0	0	0	0	0	0	0	0	0	0	0	0	0	0	0	0	0	0	0	0	0	0	0	2.24022	0	0	0	1.9874	0	0	1.9874	0	0	2.75315	0	0	0	1.13103	0	1.13103	1.13103
AM_SC4_2_PW3B0:TAGGCATGCGGCGTx	2	0	0	0	1.16445	0	0	0	0	0	0	0	0	0	0	1.16445	0	0	0	0	0	1.68794	1.16445	0	0	0	0	0	0	1.16445	0	0	0	0	1.16445	0	0	0	2.48664	0	0	0	0	0	1.68794	0	1.16445
AM_SC4_2_PW3B0:TAGGCATGCTATTAx	2	0	0	0	0	0	0	0	0	0.677435	0	0.677435	0	0	1.07761	0	0	0	0	0	0	0.677435	0	0	0	0	0	0	0	1.07761	0	0	0	1.07761	1.58418	0	0.677435	0	2.45591	0	0	0	1.36263	0	0.677435	0	1.07761
AM_SC4_2_PW3B0:TAGGCATGGAAATTx	2	0	0	0	0	0	0	0	0	1.04605	0	0	0	0	1.04605	0	0	0	0	0	0	1.54602	2.1265	0	0	0	0	0	0	1.04605	0	1.04605	0	0	1.04605	0	0	0	0	2.32551	0	0	1.54602	0	0	0	0
AM_SC4_2_PW3B0:TAGGCATGGCCGACx	2	0	0	1.30965	0	0	0	0	0	0	0	0	0	0	0	0	0	0	0	0	0	0	0	0	0	0	0	0	0	0	1.30965	0	0	0	1.30965	0	1.30965	0	2.99244	0	0	0	0	1.30965	0	0	1.30965
AM_SC4_2_PW3B0:TAGGCATGGCGTCCx	2	0	0	0	0	0	0	0	0	0	0	0.839892	0	0	0	0	0	0	0	0	0	0	0	0	0	0	0	0	0	2.02559	0.839892	0	0	0.839892	2.73937	0	0.839892	0	2.18568	0	0	0	0.839892	0	0.839892	0	1.59905
AM_SC4_2_PW3B0:TAGGCATGGGGTGCx	2	0	0	0	0	1.56063	0	0	0	0	0	0.812678	0	0	0	0	0	0	0	0	0	0	0	0	0	0	0	0	0	0	0	0	0	1.79438	0	0	0.812678	0	1.56063	0.812678	0	0	0	0	0	0	0
AM_SC4_2_PW3B0:TAGGCATGGTATAAx	2	0	0	1.33581	0	0	0	0	0	0	0	0	0	0	0	0	0	0	0	0	0	0	0	0	0	0	0	0	0	2.0804	0	0	0	1.64955	1.33581	0	0	0	0	0	0	0	0.87611	0	1.33581	0	0.87611
AM_SC4_2_PW3B0:TAGGCATGGTCCCCx	2	0	0	0.868477	0	0.868477	0	0	0	0	0	0	0	0	0	0	0.868477	0	0	0	0	0	0	0	0	0	0	0	0	0.868477	0	0	0	1.63897	1.32616	0	1.32616	0	1.63897	1.32616	0	0	0	0	0.868477	0	0.868477
AM_SC4_2_PW3B0:TAGGCATGTATATCx	2	0	0	0.520861	0	0	0	0	0	0	0	0	0	0	0	0	0	0	0	0	0	0	0	0	0	0.520861	0.520861	0	0	0.861603	0	0	0	2.14221	0	0	0.520861	0	0.861603	0.861603	0	0	0	0.861603	1.75515	0.520861	1.75515
AM_SC4_2_PW3B0:TAGGCATGTATTTGx	2	0	0	1.4174	0	0	0	0	0	0.941253	0	0	0	0	0	0	0	0	0	0	0	0	0	0	0	0	0	0	0	1.4174	0	0	0	3.19654	1.98138	0.941253	0	0	2.48009	0	0	0	0.941253	0	0.941253	0	1.73863
AM_SC4_2_PW3B0:TAGGCATGTCATTAx	2	0	0	0.799228	0	0	0	0	0	0	0	0	0	0	0	0	0	0.799228	0	0	0	0	0	0	0	0	0	0	0	0.799228	0	0	0	2.58311	1.23769	0	0	0	1.23769	0	0	0	0	0.799228	0.799228	0.799228	1.54147
AM_SC4_2_PW3B0:TAGGCATGTCCGGGx	2	0	0	1.31276	0	0	0	0	0	0.857902	0	1.31276	0	0	0.857902	0	1.62425	0	0	0	0	0	0.857902	0	0	0	0	0	0	1.62425	0	0	0	1.62425	0.857902	0	0	0	2.05297	0.857902	1.31276	0	0	0	1.62425	0.857902	0
AM_SC4_2_PW3B0:TAGGCATGTGAAATx	2	0	0	1.48929	0	0	0	0	0	0	0	0	0	0	0	0	0.999521	0	0	0	0	0	0	0	0	0	0	0	0	0.999521	0.999521	0	0	1.48929	1.48929	0	0	0	0.999521	0	0	0	0.999521	0	1.48929	0	1.48929
AM_SC4_2_PW3B0:TAGGCATGTGCCCCx	2	0	0	0	0	0	0	0	0	0	0	0	0	0	0	0	0	0	0	0	0	0	0	0	0	0	0	0	0	2.0546	0	0	0	3.21137	1.80875	0	1.48203	0	2.0546	0	0.993598	0	0	0	0	1.48203	1.48203
AM_SC4_2_PW3B0:TAGGCATGTGGCGCx	2	0	0	0	0	0	0	0	0	0	0	0	0	0	0	0	0	0	0	0	0	0	0	0	0	1.00037	0	0	0	2.4262	0	0	0	1.49034	1.00037	0	0	0	1.49034	0	0	0	1.49034	0	0	0	0
AM_SC4_2_PW3B0:TAGGCATGTGTAAAx	2	0	0	0.665315	0	0	0	0	0	0.665315	0	0	0.665315	0	0	0	0	0	0	0	0	0	0.665315	0	0	0.665315	0	0	0	0.665315	0	0	0	2.94217	1.06133	0	0	0	1.89771	0	0	0	1.89771	0.665315	0	0	1.06133
AM_SC4_2_PW3B0:TAGGCATGTTTGTAx	2	0	0	0	0	0.708813	0	0	0	0	0	0	0	0	0	0.708813	0	0	0.708813	0	0	0	0.708813	0	0	0	0	0	0	0.708813	0	0	0	1.81774	0.708813	0	0.708813	0	2.22491	0	0	0	0	0.708813	1.11945	0	0
AM_SC4_1_VJSB5:CGAGGCTGGTGGCCx	2	0	0.5174	0.5174	0	0.5174	0	0	0	1.10955	0	1.3112	0	0	0	0	0	0	0	0	0	0	0	0	0	0	1.10955	0	0	1.62254	0.5174	0	0	3.6795	0.5174	0	0.856676	0	1.47894	0	0	0	0.5174	0	0	0	1.10955
AM_SC4_1_VJSB5:AGGCAGAAAGGCCCx	5	0	1.12355	2.23034	0	0.418013	0	0	0	0	0	1.82284	0.418013	0	0	0	0	0	0	0	0	0.418013	0.418013	0	0	0.938765	0.418013	0	0	1.82284	0.711911	0	0	2.55999	1.73527	0	0	0	0	0	0	0	0	0	2.11205	1.41431	0.711911
AM_SC4_1_VJSB5:AGGCAGAACCCCTGx	5	0	0.60209	0.975263	0	0	0	0	0	0.345691	0	0.345691	0	0	0	0	0	0	0	0	0	0	0	0	0	1.45948	0.345691	0.345691	0	1.63504	0	0	0	1.45948	1.11999	0	0	0	0	0	0	0	0	0	1.2464	0.805984	1.63504
AM_SC4_1_VJSB5:AGGCAGAACCGATTx	5	0	0.572441	1.40863	0	0.326635	0	0	0	0	0	0.769591	0	0	0	0	0	0	0	0	0	0	0	0.326635	0	1.49888	0.769591	0.934201	0	1.65808	0	0	0	2.16629	0.934201	0	0	0	0	0	0	0	0	0	1.58164	1.79539	1.40863
AM_SC4_1_VJSB5:AGGCAGAAGCGTCCx	5	0	0	1.10001	0	0	0	0	0	0	0	0	0	0	0	0	0	0	0	0	0	0	0.511664	0	0	0.848496	0.511664	1.10001	0	2.19909	0	0	0	2.71001	1.10001	0	0	0	0	0	0	0	0	0	2.3998	2.0387	1.46795
AM_SC4_1_VJSB5:AGGCAGAATATTTGx	5	0	0.56232	0.56232	0	0	0	0	0	0	0	0	0	0	0	0	0	0	0	0	0	0	0	0	0	0.920075	0.56232	0.56232	1.18302	1.18302	0	0	0	3.53247	1.56312	0	0	0	0	0	0	0	0	0	1.56312	1.56312	0.920075
AM_SC4_1_VJSB5:AGGCAGAATTTAGTx	5	0	1.93921	1.38044	0	0	0	0	0	0.911607	0	1.69836	0	0	0	0	0	0	0	0	0	0	0	0	0	1.38044	0	0	0	0	0.911607	0	0	2.43521	1.93921	0	0	0	0	0	0	0	0	0	1.69836	2.13317	0.911607
AM_SC4_2_PW3B0:AGGCAGAAATACTTx	5	0	0	0.969445	0	0	0	0	0	0	0	0.969445	0.597869	0	0	0	0	0	0	0	0	0	0	0.597869	0	0.597869	1.23974	0	0	1.23974	0	0	0.597869	2.30265	0.597869	0	0	0	0	0	0	0	0	0	1.77655	1.23974	1.23974
AM_SC4_2_PW3B0:AGGCAGAATATATCx	5	0	0	2.08912	0	1.21172	0	0	0	0	0	0	0	0	0	0	0	0	0	0	0	0	0	1.74371	0	0	0	1.21172	0	1.21172	0	0	0	3.10159	1.21172	0	0	0	0	0	0	0	0	0	1.74371	1.21172	1.74371
AM_SC4_1_VJSB5:TCCTGAGCAAATACx	5	0	0.344558	1.91089	0	0	0	0	0	0	0	1.4565	0	0	0	0	0	0	0	0	0.344558	0	0	0	0	1.54805	0	1.70929	0	1.63192	0.600336	0	0.344558	2.73422	2.26578	0	0	0	0	0	0	0	0	0	1.11738	0.803837	1.24363
AM_SC4_1_VJSB5:TCCTGAGCCGTCCGx	5	0	0	0	0	0	0	0	0	0	0	1.41585	0	0	0	0	0	0	0	0	0	0.41871	0	0	0	1.73695	0	0.71295	0	1.90509	0.41871	0	0	2.56187	2.11384	0.71295	1.12493	0	0	0	0	0	0	0.71295	1.90509	2.52092	1.53471
AM_SC4_1_VJSB5:TCCTGAGCTAGTTTx	5	0	0	1.48895	0.762739	0	0	0	0	0.452393	0	2.0624	0	0	0	0	0	0	0	0	0	0	0	0	0	0	0.762739	0.452393	0.452393	1.61034	0	0	0	3.17316	2.13262	0	0	0	0	0	0	0	0	0.762739	2.42456	0.762739	1.71857
AM_SC4_1_VJSB5:TCCTGAGCTTTAGTx	5	0	0	1.32723	0	0	0	0	0	0.379642	0	0	0	0	0	0	0	0	0	0	0	0.379642	0.869318	0.379642	0	1.5463	1.04628	1.19659	1.04628	1.64013	0	0	0	2.9689	2.45277	0	0	0	0	0	0	0	0	0	2.45277	0.869318	1.44275
AM_SC4_2_PW3B0:TCCTGAGCATCATTx	5	0	0.597003	1.45083	0	0	0	0	0	0	0	2.12226	0	0	0	0	0	0	0	0	0	0.597003	0	0.597003	0	1.62597	0	0	0	2.01934	0.597003	0	0.597003	3.13767	1.45083	0	0	0	0	0	0	0	0	0	0.96825	0.597003	2.21557
AM_SC4_2_PW3B0:TCCTGAGCATGATAx	5	0	0	0.417041	0	0	0	0	0	0	0	0	0	0	0	0	0	0	0	0	0	0	0	0	0	1.53088	0	0	0	1.97541	0.710462	0	0	3.40047	1.73293	0	0.710462	0	0	0	0	0	0	0	0.937033	0.710462	1.82045
AM_SC4_2_PW3B0:TCCTGAGCATTAGAx	5	0	0	1.56924	0	0	0	0	0	0.818749	0	0	0	0	0	0	0	0	0	0	0	0	0.818749	0	0	1.56924	0.818749	0	0.818749	1.56924	0	0	0	3.22229	1.80347	0	0	0	0	0	0	0	0	0	2.15246	0.818749	1.2628
AM_SC4_2_PW3B0:TCCTGAGCCCCCTGx	5	0	0	0.71925	0	0	0	0	0	0	0	1.65088	0	0	0	0	0	0	0	0	0	0.71925	0	0	0	1.99025	1.13327	1.65088	0	1.65088	0	0	0	2.687	2.12468	0	0	0	0.71925	0	0	0	0	0	1.13327	2.61262	1.65088
AM_SC4_2_PW3B0:TCCTGAGCTAATTCx	5	0	0	2.28097	0	0	0	0	0	0	0	1.01423	0	0	0	0	0	1.50729	0	0	0	1.01423	0	0	0	0	0	0	1.50729	2.28097	0	0	0	3.37128	2.58782	0	0	0	0	0	0	0	0	0	0	0	1.50729
AM_SC4_1_VJSB5:GGACTCCTATTGAAx	5	0	0	0.808593	0	0	0	0	0	0	0	0	0	0	0	1.05331	0	0	0	0	0	0	0.808593	0.483891	0	1.55482	0.808593	0.483891	0	2.13635	0.483891	0	0	2.59879	2.20727	0	0.808593	0	0	0	0	0	0	0.483891	1.24976	0	1.67833
AM_SC4_1_VJSB5:GGACTCCTATTTGTx	5	0	0	0.686541	0	0	0	0	0	0	0	0.686541	0	0	0	0	0.686541	0	0	0	0	0.686541	0	0.686541	0	1.08979	1.78073	1.08979	0	2.38585	0	0	0	3.07839	1.93456	0.686541	0	0	0	0	0	0	0	0	1.37637	1.08979	0
AM_SC4_1_VJSB5:GGACTCCTCCGAGGx	5	0	0	1.04217	0	0	0	0	0	0	0	0	0.232851	0	0	0	0	0	0	0	0	0	0	0.421593	0	0.421593	0.580304	0	0	1.54131	0.421593	0	0.421593	2.90716	1.3569	0	0.232851	0	0.232851	0	0	0	0	0	1.95025	0.837667	0.717242
AM_SC4_1_VJSB5:GGACTCCTGAGGCGx	5	0	0	0.806702	0	0	0	0	0	0	0	1.55213	0	0	0	0	0	0	0	0	0	0	0.806702	0	0	1.55213	0	0.806702	0	1.55213	0	0	0	2.13334	1.24732	0	0	0	0	0	0	0	0	0	2.91056	1.55213	1.78541
AM_SC4_1_VJSB5:GGACTCCTGCTGCCx	5	0	0	0.434063	0	0	0	0	0	0.434063	0	0	0	0	0	0	0	0	0	0	0	0.434063	1.15501	0.967191	0	0	0	0	0.967191	0	0	0	0	0.735742	0.434063	0.434063	0	0	0	1.56958	0	0	0	0	2.21405	2.21405	1.44953
AM_SC4_1_VJSB5:GGACTCCTGCTTACx	5	0	0.291527	1.10883	0	0.291527	0	0	0	0	0	1.10883	0.51697	0	0	0	0	0	0	0	0.51697	0	0.51697	0.990414	0	1.10883	0	0	0.51697	1.62169	0	0	0	2.49893	2.09283	0	0.856065	0	0	0	0	0	0	0.856065	1.85872	1.31043	0.990414
AM_SC4_1_VJSB5:GGACTCCTGGAGGGx	5	0	0	0.350397	0	0	0	0	0	0	0	0	0	0	0	0	0	0	0	0	0	0	0.350397	0	0	1.47179	0.350397	0	0	2.32551	0.609364	0	0	3.01077	0.985266	0	1.25783	0	0.350397	0	0	0	0	0.350397	1.13081	1.13081	1.37053
AM_SC4_1_VJSB5:GGACTCCTGTACACx	5	0	0	0.983823	0	0.349717	0	0	0	0.349717	0	1.12925	0	0	0	0	0	0.608314	0	0	0.608314	0	0	0.349717	0	1.25618	1.25618	0.349717	0.983823	1.98513	0	0	0	2.69571	1.47002	0	0.349717	0	0	0	0	0.608314	0	0.608314	1.98513	0.983823	0.813592
AM_SC4_1_VJSB5:GGACTCCTGTTTTAx	5	0	0	1.36207	0	0	0	0	0	0	0.39477	0	0	0	0	0	0	0	0	0	0	0	0.896956	0.39477	0	1.2297	0	0	0	1.47894	0	0	0	2.71053	1.67829	0	0.39477	0	0	0	0	0	0	0.896956	2.22232	1.67829	0.677061
AM_SC4_2_PW3B0:GGACTCCTAAAATCx	5	0	0	2.82879	0	1.09548	0	0	0	0	0	1.94188	1.60568	0	0	0	0	0	0	0	0	0	0	0	0	1.09548	0	0	0	0	0	0	0	3.36276	0	0	0	0	0	0	0	0	0	0	0	1.60568	0
AM_SC4_2_PW3B0:GGACTCCTATTTGTx	5	0	0	0.804016	0	0	0	0	0	0	0	2.12906	0	0	0	0	0	0	0	0	0	0	0	0	0	0.804016	0.804016	1.5483	0	1.24386	0	0	0	1.97025	1.5483	0	0	0	0	0	0	0	0	0	2.38656	1.24386	2.26607
AM_SC4_2_PW3B0:GGACTCCTCCCAGCx	5	0	0	0	0	0	0	0	0	0	0	0	0	0	0	0	0	0	0	0	0	0	0	0	0	1.43341	0.954161	0.954161	0	1.43341	0	0	0	3.71143	2.92108	0	0	0	0	0	0	0	0	0	0.954161	0	2.19527
AM_SC4_2_PW3B0:GGACTCCTCCGAGGx	5	0	0	2.37491	0	0	0	0	0	0	0	0	0	0	0	0	0	0	0	0	0	0	0	0	0	0.733969	0	0	0	1.15268	0	0	0	0.733969	1.44692	0	0	0	0	0	0	0	1.8589	0	2.26868	1.8589	1.15268
AM_SC4_2_PW3B0:GGACTCCTCCGTGCx	5	0	0	0	0	0	0	0	0	0	0	0	0	0	0	0	0	0	0	0	0	0	0	0.94728	0	0.94728	0	1.42488	0	1.74677	0.94728	0	0	3.53083	2.34872	0	0	0	0	0	0	0	0	0	1.74677	2.18531	2.18531
AM_SC4_2_PW3B0:GGACTCCTGCTGCCx	5	0	0	0	0	0	0	0	0	0	0	0	0	0	0	0	0	0	0	0	0	0	0	0	0	0	0	0	0	1.49559	0	0	0	3.66565	2.69785	0	0	0	0	0	0	0	0	0	1.49559	0	0
AM_SC4_2_PW3B0:GGACTCCTGGAGGGx	5	0	0	0	0	0	0	0	0	0	0	0	0	0	0	0	0	0	0	0	0	0	1.19633	0	0	0	0	0	0	1.19633	0	0	0	2.69785	0	0	2.52891	0	1.19633	0	0	0	0	0	1.72561	0	1.72561
AM_SC4_2_PW3B0:GGACTCCTGGCTCCx	5	0	0	0	0	0	0	0	0	0	0	0	0	0	0	0	0	0	0	0	0	0	0	0	0	1.84715	0	0	0	1.30043	0	0	0	2.66405	1.30043	0	0	0	0	0	0	0	0	0	0	1.84715	1.84715
AM_SC4_2_PW3B0:GGACTCCTGGGCCTx	5	0	0	1.63027	0	0	0	0	1.63027	0	0	0.862224	0	0	0	0	0	0	0	0	0	0	0.862224	0.862224	0	0	0	0	0	1.63027	0	0	0	2.68677	0.862224	0	0	0	1.31824	0	0	0	0	0	0	0	1.63027
AM_SC4_2_PW3B0:GGACTCCTTAGTTTx	5	0	1.2802	2.54066	0	0.832333	0	0	0	0	0	1.58842	1.2802	0	0	0	0	0	0	0	0	0	1.2802	0	0	0	0	1.2802	0.832333	2.7269	0	0	0	2.43268	0	0	0	0	0	0	0	0	0	0	2.17385	2.7269	1.2802
AM_SC4_2_PW3B0:GGACTCCTTTCCTCx	5	0	1.11999	1.63504	1.11999	0	0	0	0.709225	0.709225	0	0	0	0	0	0	1.11999	0	0	0	0	1.63504	2.42694	2.51419	0	1.41031	0	0	0	0.709225	0	0	0	3.74471	1.41031	0	0	0	0	0	0	0	0	0	1.81841	1.63504	1.81841
AM_SC4_2_PW3B0:GGACTCCTTTGATTx	5	0	0	1.46741	0	0	0	0	0	0.74795	0	1.69574	0	0	0	0	0	0	0	0	0	0	0	0	0	0.74795	0	0.74795	0	1.69574	0	0	0	3.04585	1.69574	0	0.74795	0	0	0	0	0	0	0	0	1.46741	2.29267
AM_SC4_1_VJSB5:TAGGCATGAAAATCx	5	0	0	1.30043	0	0	0	0	0	0	0.323207	0	0	0	0	0	0	0	0	0	0	0	0	0	0	0	0	0	0.567075	2.2799	0.762978	0	0	1.30043	1.30043	0	0.323207	0	0	0	0	0	0	0	2.35506	1.7851	0.762978
AM_SC4_1_VJSB5:TAGGCATGAAATACx	5	0	0	0.919648	0	0	0	0	0.263657	0	0	0	0	0.644505	0	0	0	0	0	0	0	0	0	0	0	1.03322	0.263657	0	0	1.70932	0	0	0	1.9927	1.39049	0	0	0	0.263657	0	0	0	0	0.644505	1.90686	1.31241	0.263657
AM_SC4_1_VJSB5:TAGGCATGAACAATx	5	0	0	1.07212	0	0	0	0	0	0	0	0	0	0	0	0	0	0	0	0	0	0	0	0	0	1.57756	0	1.57756	0	2.36159	0	0	0	3.00646	2.36159	0	0	0	0	0	0	0	0	0	1.07212	1.07212	1.07212
AM_SC4_1_VJSB5:TAGGCATGAAGTATx	5	0	0	1.01058	0	0	0	0	0	0	0	0.898534	0	0.458943	0	0	0.255572	0	0.255572	0	0	0	0	0	0	0.898534	0.255572	0	0.772328	2.07804	0.255572	0.255572	0	2.58252	1.01058	0	0.255572	0	0	0	0	0	0	0.458943	2.00234	1.43585	1.36405
AM_SC4_1_VJSB5:TAGGCATGATCATTx	5	0	0	1.00316	0	0	0	0	0	0	0	0	0	0	0	0.358875	0	0	0	0	0	0	0	0	0	0.8308	0.358875	0	0	2.01167	0.8308	0	0	1.58626	1.00316	0	1.15013	0	0	0	0	0	0	0	2.35117	0.622422	0.622422
AM_SC4_1_VJSB5:TAGGCATGCCGTGCx	5	0	0	0	0	0	0	0	0	0	0	1.3896	0	0	0	0	0	0	0	0	0.471658	0	0	0	0	1.22689	0	0	0.471658	1.76151	0.471658	0	0	2.73849	2.36484	0	0	0	0	0	0	0	0	0.790863	2.56902	1.22689	1.22689
AM_SC4_1_VJSB5:TAGGCATGCTCCCGx	5	0	0.495703	1.43705	0	0	0	0	0	0.278257	0	0.495703	0	0	0.278257	0	0	0	0	0	0	0	0	0	0	1.07328	0.495703	0.674208	0.825623	2.00371	0.278257	0	0	1.51052	0	0	0	0	0	0	0	0	0	0	2.04606	0.957099	1.07328
AM_SC4_1_VJSB5:TAGGCATGCTGGCGx	5	0	0	1.17164	0	0	0	0	0	0	0	0	0	0	0	0	0	0	0	0	0	0	0	0	0	0.637058	0	0.368424	0	2.37955	0.637058	0	0	2.72488	0.637058	0	0	0	0	0	0	0	0	0.848596	2.19924	1.30093	1.51812
AM_SC4_1_VJSB5:TAGGCATGGCCGACx	5	0	0	0.398019	0	0	0	0	0	0	0	0	0	0	0	0	0	0	0	0	0	0	0.398019	0	0	0.398019	0.681957	0	0	0.398019	1.08366	0	0	2.05978	1.59147	0	1.23674	0	1.23674	0	0	0	0	0.902847	2.42182	1.85279	1.23674
AM_SC4_1_VJSB5:TAGGCATGGCCTCGx	5	0	0	0.899212	0	0	0	0	0	0	0	0	0	0	0	0	0	0	0	0	0	0.310727	0.547447	0.310727	0	0.310727	0	0	0	1.74701	0.310727	0	0	1.68139	1.26721	0	0.547447	0	0	0	0	0	0.310727	0	2.31357	1.3649	0.738718
AM_SC4_1_VJSB5:TAGGCATGGCGTCCx	5	0	0	0	0	0	0	0	0	0	0	0.8236	0	0	0	0	0.616514	0	0	0	0.616514	0	0	0	0	0.8236	0.355034	0.355034	0.355034	2.00059	0.8236	0	0	2.71241	0.8236	0	1.1414	0	0.355034	0	0	0	0	0.616514	1.94122	0.8236	0
AM_SC4_1_VJSB5:TAGGCATGGCTTACx	5	0	0	1.76334	0	0	0	0	0	0	0	1.22845	0.338367	0	0	0	0	0	0	0	0	0	0	0	0	0.959588	0.590732	0.590732	0	1.89269	0.338367	0	0	2.0072	2.05989	0	0.338367	0	0	0	0	0	0	0	2.05989	1.53124	1.22845
AM_SC4_1_VJSB5:TAGGCATGGGCGAGx	5	0	0	1.27799	0	0	0	0	0	0	0	0	0	0	0	0	0	0	0	0	0.499173	0.280415	0	0	0	1.07911	0	0.280415	0.499173	1.92077	0.280415	0	0	2.09445	0.499173	0	0	0	0	0	0	0	0	0	2.53785	0.962561	1.76733
AM_SC4_1_VJSB5:TAGGCATGGTACACx	5	0	0	1.36709	0	0	0	0	0	0	0	0	0.349039	0	0	0	0	0	0	0	0	0	0	0	0	0.349039	0	0.812314	0.812314	2.69356	0.982385	0	0	2.8257	0.607268	0	0.982385	0	0	0	0	0	0	0.607268	1.56011	1.56011	0.982385
AM_SC4_1_VJSB5:TAGGCATGGTTTTAx	5	0	0.617439	1.14277	0	0	0	0	0.617439	0	0	0.355635	0	0	0	0	0	0	0	0	0	0	0	0	0	0.996339	0	0	0	2.16189	1.14277	0	0	2.38167	1.38369	0.355635	0.355635	0	2.00233	0.355635	0	0	0	0.996339	1.5777	1.27047	1.14277
AM_SC4_1_VJSB5:TAGGCATGTAATTCx	5	0	0	0.445476	0	0	0	0	0	0.445476	0	0.987197	0	0	0	0	0	0	0	0	0	0	0	0	0	0.445476	0.752579	0	0.752579	2.11578	0.445476	0	0	2.78212	1.59506	0	0	0	0	0	0	0	0	0	1.88894	1.33662	0.445476
AM_SC4_1_VJSB5:TAGGCATGTAGTGGx	5	0	0	0.959588	0	0	0	0	0	0	0	0	0	0	0	0	0	0	0	0	0	0.338367	0.338367	0	0	0.959588	0.792071	0.590732	0	1.76334	0	0	0	2.10995	1.89269	0	0	0	0	0	0	0	0	0	2.32836	1.33988	1.10303
AM_SC4_1_VJSB5:TAGGCATGTATGTTx	5	0	0.267782	1.04464	0	0	0	0	0	0	0	0	0	0	0	0.267782	0.267782	0	0	0	0	0.267782	0.267782	0	0	0.267782	0.267782	0	0	2.22901	0	0	0	1.47652	0	0	0	0	0	0	0	0	0	0.652943	2.00799	1.24026	1.04464
AM_SC4_1_VJSB5:TAGGCATGTGGCGCx	5	0	0	0.612082	0	0	0	0	0	0	0	0	0	0	0	0	0	0	0	0	0	0.612082	0	0	0	0	0	0	0	0.988997	0.612082	0	0	2.48286	1.47638	0	0.988997	0	1.65275	0	0	0	0	0	2.55099	0.612082	1.26209
AM_SC4_1_VJSB5:TAGGCATGTTACATx	5	0	0	0.921503	0	0	0	0	0	0	0	0	0	0	0	0	0	0	0	0	0	0	0.408364	0.697492	0	0.408364	0	0.697492	0	1.71185	0.697492	0	0	0.408364	2.08703	0	0.697492	0	0	0	0	0	0	0.697492	2.45027	1.25896	0.921503
AM_SC4_1_VJSB5:TAGGCATGTTCCTCx	5	0	0	0.948039	0	0	0	0	0	0	0	0	0	0	0	0	0	0	0	0	0	0	0	0	0	0.423228	0.948039	0.719674	0.719674	2.24391	0	0	0	1.83559	0	0	0	0	0	0	0	0	0	0	1.91629	1.13383	1.42583
AM_SC4_2_PW3B0:TAGGCATGAACAATx	5	0	0	1.75418	0	0	0	0	0	0	0	0	0	0	0	0	0	0	0	0	0	0	0	0	0	1.06866	1.06866	0	0.670768	2.15709	0.670768	0	0.670768	3.09224	1.35254	0	0	0	0	0	0	0	0	0	0.670768	1.75418	1.06866
AM_SC4_2_PW3B0:TAGGCATGAAGTATx	5	0	0	0.925815	0	0	0	0	0	0	0	1.18964	0	0	0	0	0	0	0	0	0	0	0	0	0	0.566428	0	1.57066	0.566428	1.84589	0	0	0	2.06149	0.566428	0	0	0	0.566428	0	0	0	0	0.566428	1.57066	0.566428	1.18964
AM_SC4_2_PW3B0:TAGGCATGATGATAx	5	0	0	2.02316	0	0	0	0	0	0	0	0	0	0	0	0	1.05602	0	0	0	0	0	0	0	0	1.05602	0.661375	0.661375	0.661375	1.05602	0	0	0	3.11624	0.661375	0	0	0	1.73823	0	0	0	0	0	1.73823	1.33825	1.73823
AM_SC4_2_PW3B0:TAGGCATGATTGAAx	5	0	0	0	0	0	0	0	0	0	0	0.837842	0.504216	0	0	0	0.504216	0	0	0	0	0	0	0	0	1.28723	0.504216	0	0	2.59958	0.504216	0	0	1.72095	0	0	0.504216	0	0.504216	0	0	0	0	0	1.59617	1.28723	1.28723
AM_SC4_2_PW3B0:TAGGCATGCACCCCx	5	0	0	0	0	0	0	0	0	0	0	0	0	0	0	0	0	0	0	0	0	0	0	0	0	0	0.771959	0	0	1.91986	1.20237	0	0	2.74406	0	0	1.01015	0	0	0	0	0	0	0	2.44026	1.20237	1.73272
AM_SC4_2_PW3B0:TAGGCATGCCCAGCx	5	0	0	1.56983	0	0	0	0	0	0	0	0.668576	0	0	0	0	0	0	0	0	0	0	0	0	0	0	0	0	0	2.25791	0	0	0	2.89736	1.34921	0	0.668576	0	0	0	0	0	0	0.668576	2.5191	1.75047	2.03604
AM_SC4_2_PW3B0:TAGGCATGCGCACCx	5	0	1.46674	0	0	0	0	0	0	0	0	0	0	0	0	0	0	0.981156	0	0	0	0	0	0.981156	0	0	0.981156	0.981156	0	2.03734	0	0	0	2.66307	0	0	0	0	0	0	0	0	0	0	0.981156	2.03734	0
AM_SC4_2_PW3B0:TAGGCATGCGCGGTx	5	0	0	0	0	0	0	0	0	0	0	0	0	0	0	0	0.725667	0	0	0	0	0	0	0	0	0.725667	0.725667	0	0	1.43469	0	0	0	2.00103	1.43469	0	0	0	0	0	0	0	0	0	1.43469	2.45626	1.14174
AM_SC4_2_PW3B0:TAGGCATGCTCCCGx	5	0	0	1.79029	0	0	0	0	0	0	0	0	0.80995	0	0	0	0	0	0	0	0	0	0	0	0	0.80995	0	0.48483	0.48483	1.79029	0	0	0	2.20945	0	0	0	0	0	0	0	0	0	0	2.64631	1.79029	1.41573
AM_SC4_2_PW3B0:TAGGCATGGAGGCGx	5	0	0	0	0	0	0	0	0	0	0.907435	1.93323	0	0	0	0	0	0	0	0	0	0	0	0	0	1.37521	1.37521	0	0	1.93323	1.37521	0	0	2.84825	2.12702	0	0	0	0	0	0	0	0	0	2.66037	1.93323	1.69265
AM_SC4_2_PW3B0:TAGGCATGGCAGCGx	5	0	0	0	0	0	0	0	0	0	0	0	0	0	0	0	0	0	0	0	0	0	0	0	0	0	1.07311	0	0	2.36296	1.07311	0	0	3.18195	1.07311	0	0	0	1.07311	0	0	0	0	0	1.07311	0	1.07311
AM_SC4_2_PW3B0:TAGGCATGGCGGAGx	5	0	0	1.45675	0	0	0	0	0	0	0	0	0	0	0	0	0	0	0	0	0	0	0	0	0	0	0	0	0	2.65098	0.973047	0	0	1.78137	1.78137	0	0	0	0.973047	0	0	0	0	0.973047	2.52748	0.973047	1.78137
AM_SC4_2_PW3B0:TAGGCATGGCTGCCx	5	0	0	1.01776	0	0	0	0	0	0	0	1.5116	0	0	0	0	0	0	0	0	0	0	0	0	0	0	0	0	0	1.5116	0	0	0	2.82749	1.01776	0	0	0	1.01776	0	0	0	0	1.5116	1.8407	1.01776	1.8407
AM_SC4_2_PW3B0:TAGGCATGGCTTACx	5	0	0	1.13664	0	0	0	0	0	1.42898	0	0.721803	0	0	0.721803	0	0	0	0	0	0	0	0	0	0	0	1.13664	0	0	2.24761	0	0	0	3.31249	0.721803	0	1.13664	0	0.721803	0	0	0	1.6549	0	1.83907	0	0
AM_SC4_2_PW3B0:TAGGCATGGGAGGGx	5	0	0	0.977895	0	0	0	0	0	0	0	0.977895	0	0	0	0	0	0	0	0	0	0	0	0	0	1.46272	0	0	0	2.53465	0.977895	0	0	2.65822	0.977895	0	0	0	0	0	0	0	0	0	0	0.977895	1.46272
AM_SC4_2_PW3B0:TAGGCATGGGCGAGx	5	0	0	1.59331	0	0	0	0	0	0	0	0	0	0	0	0	0	0	0	0	0	0	0	0	0	0	1.59331	0	0	1.92862	1.08519	0	0	2.37955	1.08519	0	0	0	0	0	0	0	0	0	1.08519	1.08519	1.59331
AM_SC4_2_PW3B0:TAGGCATGGTACACx	5	0	0	1.0522	0	0	0	0	0	0	0	0	0.658539	0	0	0	0	0	0	0	0	0	0	0	0	1.0522	0.658539	0	0	1.88583	0	0	0	2.92892	1.55348	0	0	0	0	0	0	0	0	0.658539	1.0522	0.658539	1.0522
AM_SC4_2_PW3B0:TAGGCATGTAAATGx	5	0	0	0.925815	0	0	0	0	0	0	0	0	0	0	0	0	0	0	0	0	0	0	0	0	0	0	1.95949	0	0	2.15404	0	0	0	1.39819	0.925815	0	0	0	0	0	0	0	0	0.925815	0.925815	0	1.39819
AM_SC4_2_PW3B0:TAGGCATGTAAGTAx	5	0	0	2.49008	0	0	0	0	0	0	0	0	0	0	0	0	0	0	0	0	0	0	1.04511	0	0	0	0	0	0	1.54488	1.87658	0	0	3.14089	2.12523	0	0	0	1.04511	0	0	0	0	0	1.54488	1.54488	1.54488
AM_SC4_2_PW3B0:TAGGCATGTACTTAx	5	0	0	1.304	0	0	0	0	0	0	0	1.0258	0.639041	0	0	0	0	0	0	0	0.639041	0	0	0	0	0	0	1.69988	0	2.29723	1.304	0	0	3.07164	1.5214	0	0.639041	0	0.639041	0	0	0	0	0	2.38336	2.20298	1.69988
AM_SC4_2_PW3B0:TAGGCATGTTGATTx	5	0	0	1.15462	0	0	0	0	0	0	0	0.895496	0	0	0	0	0	0	0	0	0	0	0	0	0	0.544807	0.895496	0.544807	0	2.3433	0	0	0	2.82933	0.544807	0	0	0	0	0	0	0	0.544807	0	1.91607	1.67628	1.36023
AM_SC4_2_PW3B0:TAGGCATGTTTAGTx	5	0	0	0.997397	0	0	0	0	0	0	0	0	0	0.618212	0	0	0	0	0	0	0	0	0	0	0	0.997397	0.997397	0.618212	0.618212	0.997397	1.66355	0	0	3.06966	0.997397	0	0	0	0	0	0	0	0	0	1.66355	0.997397	1.66355
AM_SC4_1_VJSB5:CGAGGCTGAAAATCx	5	0	0	0.776658	0	0	0	0	0	0.461906	0	0	0.461906	0	0	0.461906	0	0	0	0	0	0	0	0	0	1.20848	0	0	0	1.7399	0	0	0	1.37003	0	0	0	0	1.0157	0	0	0	0	0	2.15551	1.63114	1.0157
AM_SC4_1_VJSB5:CGAGGCTGATCATTx	5	0	0.308829	1.03288	0	0	0	0	0	0.544449	0	0.308829	0.308829	0	0	0	0	0	0	0	0	0	0	0	0	0.544449	0.544449	0	0	1.03288	0.544449	0	0	0.544449	0.544449	0	1.03288	0	0	0	0	0	0	0	2.15158	0.894992	1.03288
AM_SC4_1_VJSB5:CGAGGCTGCTTCTGx	5	0	0	1.10467	0	0	0	0	0	0.697691	0	1.6167	0	0	0	0	0	0	0	0	0	0	0	0	0	0	0	0.921741	0.408497	1.6167	0	0	0	1.10467	0.408497	0	0	0	0	0	0	0	0	0.408497	1.51114	1.71217	1.10467
AM_SC4_1_VJSB5:CGAGGCTGGGGCCTx	5	0	0	0.786749	0	0	0	0	0	0	0	0.468829	1.02761	0	0.468829	0.468829	0	0	0	0	0	0	0	0	0	0.786749	0	0.786749	0	1.75526	0	0	0	0	0.786749	0	0	0	0	0.468829	0	0	0	1.02761	1.22156	0.786749	1.22156
AM_SC4_1_VJSB5:CGAGGCTGTTCAATx	5	0	0	1.03169	0	0	0	0	0	0.643382	0	1.03169	0.643382	0	0	0	0	0	0	0	0	0	0	0	0	0.643382	1.03169	0	0	1.99066	0.643382	0	0	2.61306	2.21114	0	1.03169	0	0	0	0	0	0	0	1.31069	0	1.52858
AM_SC4_1_VJSB5:AGGCAGAAAAAATCx	0	0	2.00276	1.9339	0	0.907896	0	0	0	0.907896	0	2.18476	0.686157	0.40081	0	0	0	0	0	0	0	0	0	0	0	1.08928	0	0	0	1.85994	0	0	0	0.686157	0	0	0	0	0	0	0	0	0	0	2.1277	1.49318	0.907896
AM_SC4_1_VJSB5:AGGCAGAAAAATACx	0	0	2.08491	2.02476	0	2.38522	0	0	0	2.85852	0	2.08491	0.662266	0	0	0	0	0	0	0	0	0	0	0.384984	0	0	0	0.384984	0	0	0.384984	0	0	0	0	0	0	0	0	0	0	0	0	0	1.81897	1.33961	1.20835
AM_SC4_1_VJSB5:AGGCAGAAAAGTATx	0	0	2.27737	1.36533	1.36533	0.547688	0	0	0	2.53908	0	2.0233	1.36533	0	0	0	0	0	0	0	0.547688	0	0	0	0	0.547688	0	0	0	0	0	0	0	0	0	0	0	0	0	0	0	0	0	0	0.899551	1.92191	1.15932
AM_SC4_1_VJSB5:AGGCAGAAAATGATx	0	0	1.2522	0.810494	0.810494	2.84707	0	0	0	0.810494	0	0.810494	0	0	0	0	0	0	0	0	0	1.2522	0	0	0	0	0	0.810494	0	0	0	0	0	0.810494	0	0	0	0	0	0	0	0	0	0	1.2522	0.810494	0.810494
AM_SC4_1_VJSB5:AGGCAGAAAATTGAx	0	0	0	1.4366	0	0	0	0	0	0	0	2.13789	0	0	0	0	0	0	0	0	0	0	0	0	0	0.726965	0	1.66301	0	0	0	0	0	2.45856	0	0	0	0	0	0	0	0	0	0	0	0	0.726965
AM_SC4_1_VJSB5:AGGCAGAAACCCCCx	0	0	0.683859	0.905135	0	0	0	0	2.2858	0.905135	0	0.683859	0.905135	0	0	0	0	0	0	0	0	0.399283	0.683859	0.399283	0	0.399283	0.399283	0.399283	0	0.905135	0	0	0	1.08621	0	0	0	0	0	0	0	0	0	0	2.06313	1.23947	1.37233
AM_SC4_1_VJSB5:AGGCAGAAAGCCCGx	0	0	1.89363	3.21826	2.24761	0	0	0	0	0	0	2.71526	0	0	0	0	0	0	0	0	0.879981	0	0	0	0	1.89363	0	1.3407	0	1.6549	0	0	0	0	0	0	0	0	0	0	0	0	0	0	0	0	0
AM_SC4_1_VJSB5:AGGCAGAAAGGGATx	0	0	2.52317	2.98396	0	1.12659	0	0	0	0.714201	0	0.714201	0.714201	0	0	0	0	0	0	0	0	0	0	0	0	1.64291	0	1.12659	0.714201	0.714201	0	0	0	0	0.714201	0	0	0	0	0	0	0	0	0	0	1.12659	0
AM_SC4_1_VJSB5:AGGCAGAAATACTTx	0	0.655903	2.45609	2.07338	0	0.655903	0	0	0	0.871429	0	1.44553	0.380791	0	0	0	0.871429	0	0	0	0	0.380791	0.380791	0.380791	0	1.44553	0	1.64306	0.871429	0.655903	0	0	0.655903	0	0	0	0	0	0	0	0	0	0	0.380791	1.3299	1.64306	1.04864
AM_SC4_1_VJSB5:AGGCAGAAATATCTx	0	0	1.97431	2.03401	1.41119	2.24247	0	0	0	1.41119	0	1.97431	1.01954	0	0	0	0	0	0	0	0	0	0	0	0	0.634433	0	0	0	0.634433	0	0	0	0	0	0	0	0	0	0	0	0	0	0	1.16779	1.01954	1.29688
AM_SC4_1_VJSB5:AGGCAGAAATCATTx	0	0	2.62086	1.38615	0	0	0	0	0	0	0	1.38615	0.916173	0	0	0	0	0	0	0	0	0	0	0	0	0	0	0.559532	0	0.559532	0	0	0	0.916173	0	0	0	0	0	0	0	0	0	0	0.559532	0.916173	1.17852
AM_SC4_1_VJSB5:AGGCAGAAATTAGAx	0	0	1.07311	2.04584	1.07311	1.35756	0	0	0	0	0	2.04584	0	0	0	0	0	0	0	0	0	0.674084	0	0	0	0.674084	0	2.04584	0.674084	0.674084	0	0	0	0.674084	0	0	0	0	0	0	0	0	0	0	1.07311	1.57876	1.75978
AM_SC4_1_VJSB5:AGGCAGAAATTGAAx	0	0	2.08608	2.28408	0	1.29335	0	0	0	1.01643	0	1.83896	0	0	0	0	0	0	0	0	0	0	0	0	0	0.632155	0	1.01643	0	0.632155	0	0	0	0	0	0	0	0	0	0	0	0	0	0	1.83896	1.50998	0.632155
AM_SC4_1_VJSB5:AGGCAGAACAATAAx	0	0	2.43984	2.07704	0	0	0	0	0	0	0	3.51385	2.3329	0	0	0	0	0	0	0	0.771714	0	0	0	0	0.771714	0.771714	1.91947	0	0	0	0	0	1.50194	2.07704	0	0	0	0	0	0	0	0	0	1.20205	0	1.20205
AM_SC4_1_VJSB5:AGGCAGAACATTTAx	0	0	2.01667	2.72976	0	0	0	0	0	0	0	2.17656	0.834064	0	0	0	0	0	0	0	0	0	0	0	0	1.59086	0	1.59086	0	1.59086	1.28241	0	0	1.28241	0.834064	0	0	0	0	0	0	0	0	0	1.28241	0	0
AM_SC4_1_VJSB5:AGGCAGAACCCAGCx	0	0	1.01029	1.83085	0	1.28636	0	0	0	1.01029	0	1.89849	0.627649	0	0	0	0	0	0	0	0	0	0.362279	0	0	0	1.01029	1.28636	0	0.362279	0	0	0	0.627649	0	0	0	0	0	0	0	0	0	0	0	1.28636	0.837162
AM_SC4_1_VJSB5:AGGCAGAACCGAGGx	0	0	2.44335	2.99176	0.531081	0.531081	0	0	0	0	0.531081	1.888	0.87611	0	0	0	0	0	0	0	0	0	0.87611	0	0	1.33581	0	1.888	0	2.0804	0	0	0	0.87611	0	0	0	0	0	0	0	0	0	0	0.87611	0	0.531081
AM_SC4_1_VJSB5:AGGCAGAACCGGCAx	0	0.492088	1.69563	1.80596	0	1.90532	0	0	0	1.26495	0	1.90532	1.26495	0	0	0	0	0	0	0	0	0	0.492088	0	0	0	0	1.42999	0	1.80596	0	0	0	0	0	0	0	0	0	0	0	0	0	0	0.492088	1.26495	1.80596
AM_SC4_1_VJSB5:AGGCAGAACCGTGCx	0	0	0.94728	1.21433	0	1.21433	0	0	1.42488	0.94728	0	0	0.581849	0	0	0	0	0	0	0	0	0.332659	0	1.21433	0	0.581849	0	0	0	0.332659	0	0	0	0	0	0	0	0	0	0	0	0	0	0	1.32514	1.67549	1.42488
AM_SC4_1_VJSB5:AGGCAGAACCTTCCx	0	0	2.49183	1.62597	1.20397	0.459532	0	0	0	1.20397	0	1.20397	0.459532	0	0	0	0	0	0	0	0	0.77319	2.27727	1.62597	0	0	0	0	0	0.77319	0	0	0	0.459532	0	0	0	0	0	0	0	0	0	0	2.27727	1.0116	0.77319
AM_SC4_1_VJSB5:AGGCAGAACGCCGAx	0	0	0.964555	2.81511	0	0	0	0	0	0	0	1.77	0	0	0	0.432566	0	0	0	0	0	0	0	0	0	1.1521	0.733527	1.56621	0.432566	1.44627	0.733527	0	0	1.85818	1.77	0	0.432566	0	0	0	0	0	0	0	0.733527	0.964555	1.1521
AM_SC4_1_VJSB5:AGGCAGAACGCGGTx	0	0	2.38464	2.20423	0	1.0267	0	0	1.70103	0	0	1.5225	0	0	0	0	0	0	0	0	0	0.639705	1.30502	0	0	0.639705	0	0.639705	0	0	0	0	0	1.0267	0	0	0	0	0	0	0	0	0	0	2.10015	0	1.0267
AM_SC4_1_VJSB5:AGGCAGAACGGACGx	0	0	2.3444	2.20611	1.61744	0	0	0	0	0	0	2.46588	0	0	0	0	0	0	0	0	0.85302	0	0	0	0	1.85425	0	2.20611	0	1.85425	0.85302	0	0	0	0	0	0	0	0	0	0	0	0	0	0	0	0.85302
AM_SC4_1_VJSB5:AGGCAGAACGGCGTx	0	0	1.41154	2.33281	0.710049	1.41154	0	0	0	0	0	2.42842	0.710049	0	0	0	0	0	0	0	0	0	0	0	0	0	0.710049	1.41154	0	0.710049	0	0	0	1.41154	1.41154	0	0	0	0	0	0	0	0	0	0.710049	0	0
AM_SC4_1_VJSB5:AGGCAGAACGGGGAx	0	0.567205	2.24035	2.52172	0	0.567205	0	0	0	0	0	1.39954	0	0	0	0	0	0	0	0	0	0	0	0	0	1.39954	0	1.39954	0	1.57208	0	0	0	0	0	0	0	0	0	0	0	0	0	0	0.567205	1.19089	1.19089
AM_SC4_1_VJSB5:AGGCAGAACTCCCGx	0	0	1.72306	1.83403	0	1.08928	0	0.505237	0	0.839305	0	0	0.505237	0	0	0	0	0	0	0	0	0.505237	1.2891	1.9339	0	0.505237	0	0	0	1.2891	0	0	0	0.839305	0.839305	0	0	0	0	0	0	0	0	0	1.9339	0	1.45556
AM_SC4_1_VJSB5:AGGCAGAACTGGCGx	0	1.3031	1.61364	1.3031	0.850299	1.10211	0	0	0	0	0	2.61982	0.512928	0	0	0	0	0	0	0	0.512928	0	0	0.512928	0	0.850299	0	1.3031	0	0.850299	0	0	0	0	0	0	0	0	0.512928	0	0	0	0	0.512928	0	0	1.10211
AM_SC4_1_VJSB5:AGGCAGAACTTCTGx	0	0	2.07639	1.6936	0.819027	0	0	0	0	0	0	2.29032	0.491121	0	0	0	0	0	0	0.819027	0	0	0	0	0	0.491121	0	1.26316	0	1.56963	0	0.491121	0	0.491121	0.819027	0	0	0	0	0	0	0	0	0	0.819027	0.491121	1.06555
AM_SC4_1_VJSB5:AGGCAGAAGAAATTx	0	0.983207	1.64529	2.54248	0	0	0	0	0	0.607865	0	1.64529	0.983207	0	0	0	0	0	0	0	0	0	0	0	0	0.983207	0	1.46926	0	0.607865	0	0	0	0.607865	0	0	0	0	0	0	0	0	0	0	0	0	0
AM_SC4_1_VJSB5:AGGCAGAAGACGCCx	0	0	0	1.94423	0.558776	0	0	0	0	0	0	1.94423	0	0	0	0	0	0	0	0	0	0	0.558776	0	0	0	0	1.38482	0	0	0	0	0	0.558776	1.1773	0	0	0	0	0	0	0	0	0	0.915115	0.558776	0.558776
AM_SC4_1_VJSB5:AGGCAGAAGCCCAGx	0	0	1.51848	0.783186	0	0	0	0	0	1.21695	0	1.74985	0	0	0	0	0	0	0	0	0	1.21695	0	0.783186	0	2.64424	0	0.783186	0	0	0	0	0	2.72531	0.783186	0	0	0	0	0	0	0	0	0	0.783186	0.783186	0
AM_SC4_1_VJSB5:AGGCAGAAGCGGAGx	0	0	0	1.63722	0	0	0	0	0	0	0	1.97564	1.12182	0	0	0	0	0	0	0	0	0	0.524812	0	0	0	0	0.524812	0	0.867219	0	0.524812	0	1.87505	0	0	0	0	0	0	0	0	0	0	0	0	1.12182
AM_SC4_1_VJSB5:AGGCAGAAGCTTACx	0	0.672975	1.91108	2.04387	0	1.57696	0	0	2.36091	0	0	0	0	0	0	0	0	0	0	0	0	1.57696	2.16108	0	0	0	0	0	0	0.672975	0	0	0	0	0.672975	0	0	0	0	0	0	0	0	0	0	0	1.35588
AM_SC4_1_VJSB5:AGGCAGAAGGAGGGx	0	0	2.59844	1.76453	0.868162	0.868162	0	0	0	0	0.868162	1.76453	0	0	0	0	0	0	0	0	0	0	0	0.525476	0	1.12291	0	0.525476	0	0	0.525476	0	0	0	0	0	0	0	0	0	0	0	0	0	0.525476	0.525476	0.525476
AM_SC4_1_VJSB5:AGGCAGAAGGCGAGx	0	0.444844	1.96889	2.78047	0.751648	0.444844	0	0	0.444844	0	0	2.40554	1.47281	0	0	0	0	0	0	0	0	0	0	0	0	0.751648	0.444844	0.986092	0	1.70146	0.751648	0	0	0.444844	0	0	0	0	0	0	0	0	0	0	1.96889	1.79877	0.444844
AM_SC4_1_VJSB5:AGGCAGAAGGGCCTx	0	0	1.90548	1.52097	2.09842	2.18252	0	0.888162	0	0	0	0.888162	0	0	0	0	0	0	0	0	0	0	1.35101	0	0	0	0	0.539605	0	0.888162	0	0	0	0	0	0	0	0	0	0	0	0	0	0	0.539605	0	0.539605
AM_SC4_1_VJSB5:AGGCAGAAGGGGCAx	0	0	0.86181	1.93522	0	0	0	0	0	0	0	1.86714	0.375565	0	0	0	0	0	0	0	0	0	0.375565	0.647955	0	1.43287	0	1.31772	0	0.647955	0	0	0	0	0	0	0	0	0	0	0	0	0	0	1.79408	1.18756	1.03789
AM_SC4_1_VJSB5:AGGCAGAAGGGTGCx	0	0	2.27296	2.17898	0	0	0	0	0	0	0	1.82855	0	0	0	0	0	0	0	0	0	0.626373	0	0	0	1.67786	0	1.28438	1.00855	1.00855	0	0	0	0	0	0	0	0	0	0	0	0	0	0	0	1.50035	1.28438
AM_SC4_1_VJSB5:AGGCAGAAGTTTTAx	0	0	1.70435	2.1828	1.70435	1.17832	0	0	0	0	0	0	0.753512	0	0	0	0	0	0	0	0	0	0	1.47553	0	0	0	0.753512	0	1.47553	0.753512	0	0	0	0	0	0	0	0	0	0	0	0	0	0.753512	0	1.17832
AM_SC4_1_VJSB5:AGGCAGAATAATTCx	0	0	3.14347	2.35209	0	1.99311	0	0	0	0	0	2.72531	0	0	0	0	0	0	0	0	0	0.949562	0	0	0	0.949562	0	1.42771	0	0	0	0	0	0	0	0	0	0	0	0	0	0	0	0	0	0.949562	0.949562
AM_SC4_1_VJSB5:AGGCAGAATACTTAx	0	0	2.40729	1.54204	0	0	0	0	0	0	0	1.72145	1.32324	0.651559	0	0	0	0	0	0	0.651559	0.651559	0	0	0	0	0	1.54204	0	1.54204	0.651559	0	0	0	0	0	0	0	0	0	0	0	0	1.32324	2.56039	1.32324	1.04277
AM_SC4_1_VJSB5:AGGCAGAATAGTGGx	0	0.69551	1.94996	2.48923	0	2.71246	0	0	0	1.10176	0	1.7957	0	0	0	0	0	0	0	0	0	0	0	0	0	0	0	0	0	0.69551	0	0	0	0	0	0	0	0	0	0	0	0	0	0	0.69551	0	0
AM_SC4_1_VJSB5:AGGCAGAATAGTTTx	0	0	1.2449	1.54945	0.481281	0	0	0	0.80482	0	0	2.05407	0.80482	0	0	0	0	0	0	0	0	0.481281	0	0.481281	0	0	0	1.40872	0	2.32944	0	0	0	0.481281	0	0	0	0	0	0	0	0	0	0	1.2449	1.40872	1.2449
AM_SC4_1_VJSB5:AGGCAGAATGAAATx	0	0	1.15824	1.5733	0	0.435721	0	0.435721	1.5733	0.435721	0	0	0	0	0	0	0	0	0	0	0	0	1.86575	0.97011	0	0.435721	0	0.97011	0	0	0	0	0	2.15699	0.435721	0	0	0	0	0	0	0	0	1.15824	1.94689	1.5733	1.45313
AM_SC4_1_VJSB5:AGGCAGAATGGCGCx	0	0	1.78492	2.34395	0	0.402737	0	0	0	1.60288	0	1.69804	0.402737	0	0	0	0	0	0	0	0	0	0	0	0	0	0	0.402737	0	1.4977	0	0	0	0	0	0	0	0	0	0	0	0	0	0	0.402737	0.911374	0.911374
AM_SC4_1_VJSB5:AGGCAGAATGTAAAx	0	0	1.30888	2.76387	0.854844	0	0	0	0	0	0	1.61999	0.854844	0	0	0	0	0	0	0	0	0.854844	0	0	0	0	0.854844	0	0	1.61999	0	0	0	0	1.61999	0	0	0	0	0	0	0	0	0	0	1.61999	0
AM_SC4_1_VJSB5:AGGCAGAATTAAAGx	0	0	2.35603	1.60518	0	1.88255	0	0	0	1.75345	0	2.61973	0	0	0	0	0	0	0	0	0	0	0	0	0	0	0	0	0	0.952239	0	0	0	0	0	0	0	0	0	0	0	0	0	0	0.585424	0.952239	1.43103
AM_SC4_1_VJSB5:AGGCAGAATTACATx	0	0	1.47247	0.985817	0.444686	0.444686	0	0	0.444686	0	0	0	0	0	0	0	0	0	0	0	0	0	0	0	0	0.751416	0	0.985817	0	1.17557	0	0	0	0	0.444686	0	0	0	0	0	0	0	0	0.444686	0	0.985817	1.335
AM_SC4_1_VJSB5:AGGCAGAATTATACx	0	0	2.83087	2.77392	1.05698	0.662088	0	0	0	0	0	2.02444	0.662088	0	0	0	0	0	0	0	0.662088	0	0	0	0	1.05698	0	1.33934	0	0	0	0	0	0	0	0	0	0	0	0	0	0	0	0	1.05698	0	0
AM_SC4_1_VJSB5:AGGCAGAATTCAATx	0	0	2.51604	2.18786	0	0	0	1.86289	1.49589	0.90998	0	0.687891	1.49589	0	0	0	0	0	0	0	0.401964	0	2.07022	1.86289	0	0	0	0.687891	0	1.49589	0	0	0	0	0	0	0	0	0	0	0	0	0	0	1.24525	2.00577	0.90998
AM_SC4_1_VJSB5:AGGCAGAATTCCTCx	0	0	1.6012	2.18807	1.74933	2.27313	0	0	0	1.87833	0	1.87833	0	0	0	0	0	0	0	0	1.42724	0	0	0	0	0.949181	0	0.949181	0	0	0	0	0	0	0	0	0	0	0	0	0	0	0	0	0.583218	0.583218	1.21651
AM_SC4_1_VJSB5:AGGCAGAATTGATTx	0	0	1.27143	2.30067	0.825482	0	0	0	0	0	0	1.57876	0	0	0	0	0	0	0	0	0	0	0	0	0	0	0	0	0.825482	2.16308	0	0.825482	1.27143	0.825482	0	0	0	0	0	0	0	0	0	0	1.57876	0	0
AM_SC4_2_PW3B0:AGGCAGAAAAAATCx	0	0	1.82113	2.63528	0	0	0	1.27799	1.27799	0	0	2.17114	0	0	0	0	0	0	0	0	0	0	0	1.82113	0	0	0	0	0	1.27799	0	0	0	0	0	0	0	0	0	0	0	0	0	0	1.27799	0	0
AM_SC4_2_PW3B0:AGGCAGAAAAATACx	0	0	1.06571	2.43939	0.668576	1.75047	0	0	0	0.668576	0	2.15312	1.34921	0	0	0	0	0	0	0	0	0	0	0	0	0.668576	0	0	0	1.34921	0	0	0	0	0	0	0	0	0	0	0	0	0	0	1.75047	1.06571	1.56983
AM_SC4_2_PW3B0:AGGCAGAAAACAATx	0	0	1.57557	2.15952	0	0	0	0	0	0	0	2.29705	0	0	0	0	0	0	0	0	0	0	0	0	0	1.26854	0	0.823225	0	0.823225	0	0	0	0	0	0	0	0	0	0	0	0	0	0.823225	0	0.823225	1.81014
AM_SC4_2_PW3B0:AGGCAGAAACATAAx	0	0	2.90872	3.05505	0	0	0	0	0	0	0	2.53016	0	0	0	0	0	0	0	0	0	0	0	0	0	0	0	2.53016	1.91365	1.91365	0	0	0	0	0	0	0	0	0	0	0	0	0	0	0	0	0
AM_SC4_2_PW3B0:AGGCAGAACATTTAx	0	0	1.10812	2.57809	0	0	0	0	0	0	0	1.62084	1.10812	0	0	0	0	0	0	0	0	1.10812	0	0	0	1.10812	0	1.10812	0	1.62084	0	0	0	1.10812	0	0	0	0	0	0	0	0	0	0	0	1.10812	1.62084
AM_SC4_2_PW3B0:AGGCAGAAGTACACx	0	1.28835	2.44297	0	0	0	0	0	0	0	0	0	0	0	0	0	0	0	0	0	0	1.28835	0	0	0	0	0	1.28835	0	0	0	0	0	0	0	0	0	0	0	0	0	0	0	0	1.28835	0	1.28835
AM_SC4_2_PW3B0:AGGCAGAATATTTGx	0	0	1.61448	1.95131	0	0	0	0	0	0	0	1.95131	0	0	0	0	0	0	0	0	0	0	0	1.10282	0	0	0	0	0	1.10282	0	0	0	0	0	0	0	0	0	0	0	0	0	0	1.95131	0	0
AM_SC4_2_PW3B0:AGGCAGAATCATTAx	0	0	1.87321	2.22611	0	0	0	0	0	0	0	2.22611	0.865964	0	0	0	0	0	0	0	0	0.865964	0.865964	0	0	0	0.865964	1.87321	0	0.865964	0	0	0	0	0	0	0	0	0	0	0	0	0	0	0	0.865964	0.865964
AM_SC4_2_PW3B0:AGGCAGAATTACATx	0	0	1.9273	1.37003	0	2.12091	0	0	0	0	0	0.903304	0	0	0	0	0.903304	0	0	0	0	0	0	0	0	0.903304	0	1.687	0	0	0	0	0	0	0	0	0	0	0	0	0	0	0	0	0.903304	0	0.903304
AM_SC4_2_PW3B0:AGGCAGAATTCAATx	0	0	2.55773	1.75139	0	0	0	0	0	0	0	2.09727	0	0	0	0	0	0	0	0	0	0	0	0	0	1.21826	0	1.93921	0	1.51994	0	0	0	0	0	0	0	0	0	0	0	0	0	0	0.7842	1.21826	1.21826
AM_SC4_1_VJSB5:TCCTGAGCACCCCCx	0	0	1.97731	1.74773	0	0	0	0	0	1.29941	0	2.1639	1.02176	0	0	0	0	0	0	0	0.259551	0.781795	0.465428	0.259551	0	1.02176	1.02176	1.8917	0	2.12927	0.465428	0.259551	0	1.12312	0.465428	0	0	0	0	0	0	0	0	0	1.02176	1.63878	0.636071
AM_SC4_2_PW3B0:GGACTCCTAATAGTx	0	0	0	0	0	0	0	0	0	0	0	0	0	0	0	0	0	0	0	0	0	0	0	1.3632	0	1.3632	1.3632	2.53645	0	2.27481	0	0	0	0	0	0	0	0	0	0	0	0	0	0	0	0	1.3632
AM_SC4_2_PW3B0:GGACTCCTCCCCTGx	0	0	1.86322	1.0349	0	0	0	0	1.0349	0	0	2.11133	0	0	0	0	0	0	0	0	0	0	0	1.0349	0	1.53248	0	0	0	1.53248	0	0	0	3.20245	0	0	0	0	1.0349	0	0	0	0	0	1.0349	1.0349	1.86322
AM_SC4_2_PW3B0:GGACTCCTGCTTACx	0	0	1.86382	1.99557	0	1.31484	0	0	0	1.71204	0.646084	1.71204	1.71204	0	0	0	0	0	0	0	0	0	0	1.03536	0	1.71204	0	0.646084	0	1.71204	0	0	0	1.31484	0	0.646084	0	0	0	0	0	0	0	0	0	1.53304	1.31484
AM_SC4_2_PW3B0:GGACTCCTTTAAAGx	0	0	0	1.93323	0	0	0	0	0	0	0	0	1.37521	0	0	0	0	0	0	0	0	0	0	0	0	1.93323	0	1.93323	0	1.37521	1.37521	0	0	1.37521	0	0	0	0	0	0	0	0	0	0	0	1.37521	1.93323
AM_SC4_1_VJSB5:TAGGCATGAATTGAx	0	0	2.13467	0	0	0	0	0.5174	1.62254	0	0	0	0	0	0	0	0	0	0	0	0	2.72332	2.21178	2.76685	0	0	0	0	0	1.3112	0	1.10955	0	0.856676	0.5174	0	0	0	0	0	0	0	0	0	1.85962	0	0.856676
AM_SC4_1_VJSB5:AGGCAGAAATAACAx	3	0	0	0	0	0	0	0	0	0	0	1.84421	0	0	0	0	0	0	0	0	0	1.02042	0	1.02042	0	2.59679	0	0	0	0	1.02042	0	0	1.02042	1.02042	0	0	0	0	0	0	0	0	0	0	0	0
AM_SC4_1_VJSB5:AGGCAGAACAGCCGx	3	0	0	1.12603	0	0	0	0	0	0	0	2.11528	0	0	0	0	0	0	0	0	0	0	0	0.713783	0	2.23362	0.713783	2.87171	0	1.12603	1.12603	0	0	2.52242	0	0	0	0	0	0	0	0	0	0	0	0.713783	0.713783
AM_SC4_1_VJSB5:AGGCAGAACCACCGx	3	0	0	2.60362	0	1.18632	0	0	0	0	0.759637	0	0	0	0	0	0	0	0	0	0	0	0	0	0	1.18632	0	1.7138	0	2.82879	1.18632	0	0	1.7138	0.759637	0	0	0	0	0	0	0	0	0	0	0	0
AM_SC4_1_VJSB5:AGGCAGAACGCACCx	3	0	0	1.1857	0	0	0	0	0	0	0	2.75838	0	0	0	0	0	0	0	0	0.759162	0	0	0	0	1.1857	0.759162	0	1.48375	1.71307	0	0	0	2.31173	0.759162	0	0	0	0	0	0	0	0	0	0	0	0.759162
AM_SC4_1_VJSB5:AGGCAGAATCCGGGx	3	0	0.724804	1.1406	0	0	0	0	0	0	0	1.1406	0	0	0	0	0	0	0	0	0	0	0	0	0	1.84398	0.724804	1.1406	0	1.65962	0	0	0	1.99958	0	0	1.1406	0	0	0	0	0	0	0	1.43341	0	0
AM_SC4_2_PW3B0:AGGCAGAACTATTAx	3	0	0	1.84363	0	0	0	0	0	0	0	0	0	0	0	0	0	0	0	0	1.84363	0	0	0	0	1.29738	0	0	1.29738	0	1.29738	0	0	1.84363	0	0	0	0	0	0	0	0	0	1.29738	0	0	0
AM_SC4_2_PW3B0:AGGCAGAAGTATAAx	3	0	0	1.35812	0	0	0	0	0	0	0	1.35812	0	0	0	0	0	0	0	0	0	0	0	1.35812	0	0	0	0	0	1.91365	0	0	0	2.53016	2.90872	0	0	0	0	0	0	0	0	0	0	0	0
AM_SC4_1_VJSB5:TCCTGAGCAATAGTx	3	0	0	1.65356	0	0	0	0	0	0.720949	0	1.99311	0	0	0	0	0	0	0	0	0	1.99311	0.720949	0	0	1.42771	1.13551	1.65356	0	1.42771	0.720949	0	0	2.5353	0.720949	0	0	0	0	0	0	0	0	0	0	0	0.720949
AM_SC4_1_VJSB5:TCCTGAGCATCATTx	3	0	0.819306	0.819306	0	0.491314	0	0	0	0.819306	0	1.42847	0	0	0	0	0	0	0	0	0	0.491314	1.42847	0.491314	0	2.15334	1.26352	1.26352	1.06588	1.06588	0	0	0.819306	1.42847	0.819306	0	0	0	0	0	0	0	0	1.06588	0	0	1.06588
AM_SC4_1_VJSB5:TCCTGAGCATGATAx	3	0	0	1.0243	0	0	0	0	0	0	0	0	0	0	0	0	0	1.21793	0	0	1.0243	0	0.466904	0	0	2.02096	1.38009	1.0243	0.466904	2.35335	0.783946	0	0	2.29513	1.0243	0	0	0	0	0	0	0	0	0	0.466904	0.466904	0.466904
AM_SC4_1_VJSB5:TCCTGAGCATTAGAx	3	0	0	0.60019	0	0	0	0	0	0.60019	0	0.60019	0	0	0	0	0.60019	0.60019	0	0	0	0.60019	0	0	0	1.45626	1.45626	0.60019	1.45626	2.12849	0.972645	0	0	2.38597	0.972645	0	0	0	0	0	0	0	0	0	1.2434	0.60019	0
AM_SC4_1_VJSB5:TCCTGAGCCCCAGCx	3	0	0	0.583493	0	0	0	0	0	0.949562	0	1.21695	0	0	0	0	0	0	0	0	0	0.583493	0	0	0	1.99311	1.21695	1.21695	0.949562	1.87886	0	0.583493	0	2.87006	2.27369	0	0	0	0	0	0	0	0	0	0	0.583493	1.42771
AM_SC4_1_VJSB5:TCCTGAGCCCGAGGx	3	0	0	0.877074	0.531762	0	0	0	0	0.531762	0	2.08185	0	0	0	0	0	0.877074	0	0	0.531762	0	0.531762	0	0	0.531762	0	1.50622	0.877074	2.08185	0.531762	0	0.531762	1.99025	2.16576	0	0	0	0	0	0	0	0	0	0	0	1.13327
AM_SC4_1_VJSB5:TCCTGAGCCTGGCGx	3	0	0.492282	1.69604	0	0	0	0	0	0	0	1.69604	0	0	0	0	0	0	0	0	0.492282	0.492282	1.26531	0	0	1.90574	0	1.43037	0.492282	1.69604	0	0	0	2.15554	1.43037	0.492282	0	0	0	0	0	0	0	0	0.820701	1.06751	0
AM_SC4_1_VJSB5:TCCTGAGCGCTTACx	3	0	0	0.654332	0	0	0	0	0	0	0	1.32749	0	0	0	0	0	0	0	0	0	0.654332	0	0.654332	0	1.32749	1.54659	1.04652	0.654332	1.72621	0	0	0	2.49207	2.12714	0	0	0	0	0	0	0	0	0.654332	0	0	0
AM_SC4_1_VJSB5:TCCTGAGCGGGCCTx	3	0	0	1.17893	0	0	0	0	0	0	0	2.30294	0	0	0	0	0	0	0	0	0	1.17893	1.17893	0	0	0	2.30294	0	0	2.50589	1.17893	0	0	3.15738	2.04803	0	0	0	0	0	0	0	0	1.17893	0	0	1.70507
AM_SC4_1_VJSB5:TCCTGAGCTAAATGx	3	0	0	1.42066	0	0	0	0	0	0	0	0.94388	0	0	0	0	0	0	0	0	0	0.94388	0.94388	0	0	1.59429	1.59429	1.871	0.579399	2.71664	0	0	0	1.59429	2.18038	0	0	0	0	0	0	0	0	0	1.74218	0	0.579399
AM_SC4_1_VJSB5:TCCTGAGCTAGTGGx	3	0	0	1.49506	1.27946	0	0	0	0	0	0	1.67232	0	0	0	0	0	0	0	0	0	0	0	0	0	1.67232	1.82284	2.26686	0	0.623208	0	0	0	1.00423	2.17294	0	0	0	0	0	0	0	0	1.27946	0.623208	0	1.49506
AM_SC4_1_VJSB5:TCCTGAGCTTATACx	3	0	0	1.43056	0	0	0	0	0	0	0	0.951856	0	0	0	0	0	0	0	0	0	0.585148	0	0	0	1.60468	0.951856	1.60468	0.951856	2.19194	0.585148	0	0	1.21958	1.21958	0	1.21958	0	0	0	0	0	0	0	0.585148	0.585148	1.60468
AM_SC4_1_VJSB5:TCCTGAGCTTCAATx	3	0	0	1.04982	0	0	0	0	0	0	0	1.04982	0	0	0	0	0	0.656779	0	0	1.04982	0.656779	0	0	0	1.5506	0.656779	2.13163	0	1.73039	0	0.656779	0	2.57043	1.88273	0	1.04982	0	0	0	0	0	0	0	0	0.656779	0.656779
AM_SC4_1_VJSB5:TCCTGAGCTTCCTCx	3	0	0.733527	0.733527	0	0	0	0	0	0.733527	0	0	0	0	0	0	0	0.733527	0	0	0.733527	0	0.733527	0	0	1.67329	1.1521	2.14907	0	0.733527	0.733527	0.733527	0	2.01417	2.37413	0	0	0	0	0	0	0	0	0	0	0	0
AM_SC4_2_PW3B0:TCCTGAGCACCCCCx	3	0	0	0.795022	0	0	0	0	0	0.795022	0	0	0	0	0	0	0	0.795022	0	0	0	0	1.7678	0	0	2.37173	0	0	1.23226	1.95621	1.53546	0	0	0.795022	1.7678	0	0	0	0	0	0	0	0	0	0	0	0.795022
AM_SC4_2_PW3B0:TCCTGAGCATATCTx	3	0	0	1.75139	0	0	0	0	0	0	0	2.87182	0	0	0	0	0	0	0	0	2.09727	0	0	0	0	1.75139	2.35378	1.21826	0	2.09727	0	1.21826	0	2.87182	0	0	0	0	0	0	0	0	0	0	0	0	0
AM_SC4_2_PW3B0:TCCTGAGCATTTGTx	3	0	0	0	0	0	0	0	0	0	0	0	0	0	0	0	0	0	0	0	0	0	1.25501	0	0	0	1.79438	0	0	1.79438	1.25501	0	0	0	0	0	0	0	0	0	0	0	0	0	0	0	0
AM_SC4_2_PW3B0:TCCTGAGCCACCCCx	3	0	0	1.01954	0	0	0	0	0	1.01954	0	1.51377	0	0	0	0	0	1.01954	0	0	0	1.01954	0	0	0	2.28844	1.01954	1.84304	0	2.92954	0	0	0	1.84304	1.84304	0	0	0	0	0	0	0	0	0	0	0	0
AM_SC4_2_PW3B0:TCCTGAGCCCCAGCx	3	0	0	0	0	0	0	0	0	0	0	1.83258	0	0	0	0	0	0	0	0	0	1.50408	0	0	0	2.07944	1.0116	1.50408	1.0116	2.44235	0	0	0	1.83258	3.00815	0	0	0	0	0	0	0	0	0	0	1.50408	1.0116
AM_SC4_2_PW3B0:TCCTGAGCCGACCCx	3	0	0	1.99742	0	0	0	0	0	0	0	1.43151	0	0	0	0	0	0	0	0	0	0	0	0	0	2.49712	0	1.99742	0	2.19305	0	0	0	2.19305	2.19305	0	0	0	0.952623	0	0	0	0	0	0	0	0
AM_SC4_2_PW3B0:TCCTGAGCCGTCCGx	3	0	0	0	0	0	0	0	0	0	0	2.37087	0	0	0	0	0	2.11384	0	0	0	0	1.23159	0	0	2.7447	0	2.11384	0	1.23159	0	0	0	3.12851	2.57515	0	1.23159	0	0	0	0	0	0	0	1.23159	0	0
AM_SC4_2_PW3B0:TCCTGAGCGATATAx	3	0	0	1.57876	0	0	0	0	0	0	0	1.07311	0	0	0	0	0	0	0	0	0	1.07311	0	0	0	2.79702	1.57876	0	0	2.52947	1.07311	0	0	1.07311	2.90801	0	0	0	0	0	0	0	0	0	0	0	0
AM_SC4_2_PW3B0:TCCTGAGCGGCTCCx	3	0	0	0	0	0	0	0	0	0	0	0	0	0	0	0	0	0	0	0	0	0	0	1.28985	0	1.28985	0	2.44486	0	2.18568	0	1.28985	0	2.6505	1.28985	0	0	0	0	0	0	0	0	1.28985	0	0	1.28985
AM_SC4_2_PW3B0:TCCTGAGCGGGCCTx	3	0	0	2.11888	0	0	0	0	0	0	0	1.53921	0	0	0	0	0	0	0	0	0	2.11888	1.04044	1.04044	0	1.87048	1.04044	0	0	3.05093	1.04044	0	0	3.13399	1.87048	0	0	0	1.53921	0	0	0	0	0	0	0	1.04044
AM_SC4_2_PW3B0:TCCTGAGCGGGGCAx	3	0	0	0	0	0	0	0	0	0	0	0	0	0	0	0	0	0	0	0	0	1.27216	0	0	0	1.27216	1.81435	0	1.27216	1.81435	2.16397	0	0	3.37602	0	0	1.27216	0	0	0	0	0	0	0	1.27216	0	1.27216
AM_SC4_2_PW3B0:TCCTGAGCGTTTTAx	3	0	0	1.58964	0	0	0	0	0	0	0	1.08214	0	0	0	0	0	0	0	0	0	0	0	0	0	0	0	0	1.08214	2.37537	1.92468	0	0	2.68492	2.68492	0	0	0	0	0	0	0	0	0	1.92468	0	1.08214
AM_SC4_2_PW3B0:TCCTGAGCTAAATGx	3	0	0	1.03033	0	0	0	0	0	0	0	0	0	0	0	0	0	0	0	0	0	2.1051	1.03033	0	0	1.03033	1.85723	1.85723	0	2.84595	0	0	0	1.03033	0	0	0	0	0	0	0	0	0	0	1.03033	0	1.03033
AM_SC4_2_PW3B0:TCCTGAGCTAAGTAx	3	0	0	1.20654	0	0	0	0	0	0	0	1.20654	0	0	0	0	1.20654	0	0	0	0	0	0	0	0	1.20654	0	2.08265	1.73762	2.54235	1.20654	0	0	2.54235	1.73762	0	0	0	0	0	0	0	0	0	0	0	0
AM_SC4_2_PW3B0:TCCTGAGCTAGTGGx	3	0	0	1.14117	1.14117	0	0	0	0	0	0	3.2796	0	0	0	0	0	1.14117	0	0	0	0	0	1.14117	0	1.14117	0	1.6603	0	2.25358	1.6603	0	0	1.6603	0	0	0	0	0	0	0	0	0	0	1.14117	0	1.6603
AM_SC4_2_PW3B0:TCCTGAGCTAGTTTx	3	0	0	1.68512	0	0	0	0	0	0	0	2.11888	0	0	0	0	0	0	0	0	0	0	0	0.901935	0	0	0.901935	0.901935	0	1.92534	0.901935	0	0	2.54278	0	0	0	0	0	0	0	0	0	0	0	0	0.901935
AM_SC4_2_PW3B0:TCCTGAGCTTACATx	3	0	0	1.48929	0	0	0	0	0	0	0	2.26019	0	0	0	0	0	0	0	0	0	0	0	0	0	1.81661	1.48929	2.42497	0	1.48929	0.999521	0	0	2.42497	0.999521	0	0	0	0	0	0	0	0	0	0	0	0
AM_SC4_2_PW3B0:TCCTGAGCTTATACx	3	0	0	1.2802	0	0	0	0	0	0	0	0.832333	0	0	0	0	0	0	0	0	0	1.2802	1.58842	0	1.58842	2.63811	0	0	0.832333	2.01402	1.2802	0	0	2.01402	0.832333	0	0	0	0	0	0	0	0	0	0	0	0.832333
AM_SC4_2_PW3B0:TCCTGAGCTTCCTCx	3	0	0	2.32682	0	0	0	0	0	0	0	1.04699	0	0	0	0	1.04699	0	0	0	1.04699	1.04699	1.54716	0	0	0	0	1.54716	0	1.87903	1.04699	0	0	1.04699	1.54716	0	0	0	0	0	0	0	0	0	0	0	1.04699
AM_SC4_2_PW3B0:TCCTGAGCTTGATTx	3	0	0	1.63114	0	0	0	0	0	0	0	0	0	0	0	0	0	1.11673	0	0	0	1.96914	0	0	0	2.22131	0	2.22131	0	2.58994	1.63114	0	0	3.3219	1.63114	0	0	0	0	0	0	0	0	0	0	0	1.11673
AM_SC4_1_VJSB5:GGACTCCTAACAATx	3	0	0.551334	0.904676	0	0	0	0	0	0	0	1.54283	0	0	0	0	0	0	0	0	0	0	0.551334	0	0	1.81628	0.551334	0.904676	0.551334	1.92928	1.37176	0	0	2.48769	2.12294	0	0	0	0	0	0	0	0	0	0.551334	0	0.904676
AM_SC4_1_VJSB5:GGACTCCTCCCAGCx	3	0	0	1.01306	0.460377	0.460377	0	0	0	1.01306	0	0	0	0	0	0	0	0	0	0	0.460377	0	1.62781	1.50586	0	2.00571	1.62781	0.460377	0	2.08145	1.62781	0	0	2.71019	2.08145	0	0.460377	0	0.460377	0	0	0	0	0.460377	1.01306	0	0.460377
AM_SC4_1_VJSB5:GGACTCCTGACGCCx	3	0	0	1.26686	0	0.993178	0	0	0	0.993178	0	0.615132	0.993178	0	0	0	0	0.993178	0	0	1.48151	0.993178	1.26686	0.615132	0	1.48151	1.26686	1.48151	1.80819	2.79105	0.993178	0	0	0.993178	2.15746	0	0	0	0	0	0	0	0	0.993178	0.615132	0	0.993178
AM_SC4_1_VJSB5:GGACTCCTGGCGAGx	3	0	0	1.90897	0	0	0	0	0	0	0	2.12679	0	0	0	0	0	0	0	0	0	0	0	0	0	1.24203	0	1.77922	0.599318	2.22016	1.24203	0	0	2.70504	0.971442	0	0	0	0	0	0	0	0	0	0.599318	0	0.971442
AM_SC4_1_VJSB5:GGACTCCTGGGGCAx	3	0	0.512295	0.512295	0	0	0	0	0	0	0	0	0	0	0	0	0	0	0	0	0	0.512295	0	0.849396	0	1.10106	0.512295	1.10106	0	2.46009	0.512295	0.849396	0	2.04007	1.94906	0	0.512295	0	0	0	0	0	0	0	0	0	0.512295
AM_SC4_1_VJSB5:GGACTCCTTAGTTTx	3	0	2.33113	2.33113	1.29587	0.844616	0	0	0	0	0	2.74714	0.844616	0	0	0	0	0	0	0	0	0.844616	0.844616	0	0	1.29587	0	2.45244	0	1.84187	0	0	0	2.0328	0	0	0	0	0	0	0	0	0	0.844616	0	0	0
AM_SC4_2_PW3B0:GGACTCCTAACAATx	3	0	0	2.69785	0	0	0	0	0	0	0	1.19633	0	0	0	0	0	0	0	0	0	0	1.72561	0	0	1.72561	0	1.72561	0	1.72561	0	0	0	3.90131	2.52891	1.19633	0	0	0	0	0	0	0	0	0	0	0
AM_SC4_1_VJSB5:TAGGCATGATGATAx	3	0	0	0.614519	0.614519	0	0	0	0	0	0	0	0	0	0	0	0	0	0	0	0	0	0	0	0	1.26591	1.26591	1.80708	1.26591	2.33568	0	0	0	0.992338	1.26591	0	0	0	0.614519	0	0	0	0	0	0	0.614519	0.614519
AM_SC4_1_VJSB5:TAGGCATGATTAGAx	3	0	1.00208	1.27702	0	0	0	0	0	0	0	0	0	0	0	0	0	0	0	0	0	0	0	0.621638	0	1.00208	0	2.06633	0.621638	2.06633	1.00208	0	0	1.00208	0.621638	0	0	0	0	0	0	0	0	0	0	0	0
AM_SC4_1_VJSB5:TAGGCATGATTTGTx	3	0	0	1.04511	0	0	0	0	0	0	0	0	0	0	0	0	0	0	0	0	0.479068	0	0	0	0	1.54488	1.54488	1.04511	1.24077	2.75682	0	0	1.04511	0	2.38261	0	0.479068	0	0.801614	0	0	0	0	0	0	0	0.801614
AM_SC4_1_VJSB5:TAGGCATGCCCCTGx	3	0	0	0.518908	0	0	0	0	0	0	0	0.518908	0	0	0	0	0.518908	1.11205	0	0	0	0	0	0	0	1.31393	1.48182	0.518908	1.31393	2.63359	0.858824	0	0.518908	1.11205	2.13796	0	0.518908	0	0	0	0	0	0	0	1.11205	0	1.11205
AM_SC4_1_VJSB5:TAGGCATGCCGAGGx	3	0	0	1.60526	0	0	0	0	0	0	0	0.844319	0	0	0	0	0	0	0	0	0.508741	0	0	0	0.844319	2.03234	1.09514	1.09514	1.09514	2.50751	0.508741	0	0	1.29549	1.60526	0	0	0	0	0	0	0	0	1.29549	1.09514	0	1.60526
AM_SC4_1_VJSB5:TAGGCATGGAGGCGx	3	0	0.681199	1.59025	0	0	0	0	0	0	0	0	0	0	0	0	0	0	0	0	0	1.08265	0	0	0	1.77177	1.08265	0.681199	0	1.92534	1.77177	0	0	1.92534	1.08265	0	0.681199	0	0	0	0	0	0	0	0.681199	0.681199	0
AM_SC4_1_VJSB5:TAGGCATGGCTGCCx	3	0	0	1.70459	0	0	0	0	0	0	0	0.916173	0	0	0	0	0	0	0	0	0.559532	0	0	0.916173	0	1.70459	1.38615	0.916173	0.559532	2.62086	1.17852	0	0	0.559532	1.38615	0	0.559532	0	0	0	0	0	0	0.559532	0.916173	0	0
AM_SC4_1_VJSB5:TAGGCATGGGAGGGx	3	0	0	1.38424	0	0	0	0	0	0	0	0.404551	0	0	0	0	0	0	0	0	0	0	0	0	0	1.38424	0.914646	0.914646	0	2.5232	0.914646	0	0	2.13765	0	0	0	0	0	0	0	0	0	0	1.7025	0.691776	0.404551
AM_SC4_1_VJSB5:TAGGCATGGGGGCAx	3	0	0	1.29941	0	0	0	0	0	0	0	0	0	0	0	0	0	0	0	0	1.02176	0	0	0	0	1.51648	0.636071	1.51648	1.29941	1.84597	1.51648	0.636071	0	1.97731	0	0	0	0	0	0	0	0	0	0	0	0	0
AM_SC4_1_VJSB5:TAGGCATGTGTAAAx	3	0	0	0.955705	0	0	0	0	0	0	0	0	0	0	0	0	1.75812	0	0	0	0	3.08221	2.62496	2.36114	0	0	0	2.92346	0	0	0.955705	0	0	2.00175	0	0	0	0	0	0	0	0	0	0	0	0	0
AM_SC4_2_PW3B0:TAGGCATGAAAATCx	3	0	0	1.71968	0	0	0	0	0	0	0	0	0	0	0	0	0	0	0	0	0	0	0	0	0	1.1913	2.06358	1.1913	1.1913	2.83554	0	0	1.1913	2.69112	0	0	1.1913	0	0	0	0	0	0	0	0	2.06358	1.1913
AM_SC4_2_PW3B0:TAGGCATGATTTGTx	3	0	0	0.904676	0	0	0	0	0	0	0	0	0	0	0	0	0	0.904676	0	0	0	0	0	0	0	0.904676	1.37176	1.37176	0.904676	1.37176	0.904676	0	0	0.904676	2.12294	0.904676	0	0	0	0	0	0	0.904676	0	0	0	0.904676
AM_SC4_2_PW3B0:TAGGCATGCAATAAx	3	0	0	0	1.37521	0.907435	0	0	0	0	0	0	0	0	0	0	0	0	0	0	0	0.907435	1.93323	0.907435	0	1.37521	0	0	1.37521	2.75872	0	0	0	2.55129	1.69265	0	0	0	0	0	0	0	0	0	0.907435	0	0
AM_SC4_2_PW3B0:TAGGCATGCCCCTGx	3	0	1.91404	1.91404	0	0	0	0	0	0	0	0	0	0	0	0	0.768292	0	0	0	0	0	0	0	0	1.1976	0	1.7271	0.768292	2.43403	1.49699	0	0	0	0	0	0	0	0	0	0	0	0	0.768292	0	0	1.7271
AM_SC4_2_PW3B0:TAGGCATGGACGCCx	3	0	0	0	0	0	0	0	0	0	0	0	0	0	0	0	0	0	0	0	0	0	0	0	0	0	0	1.47485	1.47485	1.47485	0	0	0	1.47485	0	0	0	0	0	0	0	0	0	0	0	0	0
AM_SC4_2_PW3B0:TAGGCATGGGCTCCx	3	0	0	1.98882	0	0	0	0	0	0	0	0	0	0	0	0	0	1.42394	0	0	0	0	0	0	0	2.3476	0	0	1.42394	3.13872	1.42394	0	0	1.98882	0	0	0	0	0	0	0	0	0	0	0	0	0
AM_SC4_2_PW3B0:TAGGCATGTTAAAGx	3	0	0	1.38925	0	0	0	0	0	0	0	0	0	0	1.38925	0	0	0	0	0	0	0	0	0	0	2.30613	2.56858	0	1.38925	2.77628	0	0	0	1.38925	2.30613	0	0	0	0	0	0	0	0	0	0	0	1.38925
AM_SC4_2_PW3B0:TAGGCATGTTACATx	3	0	0	0	0	0	0	0	0	0	0	0	0	0	0	0	0	0	0	0	0	0	0	1.08928	0	1.9339	1.9339	0	1.08928	2.38515	1.08928	0	0	1.59823	1.08928	0	0	0	0	0	0	0	0	0	0	0	0
AM_SC4_2_PW3B0:TAGGCATGTTCCTCx	3	0	0	0.738867	0	0	0	0	0	0	0	1.68162	0	0	0	0	0	0	0	0	0	1.45411	0	0	0	1.68162	0	0	1.15912	2.15813	0	0	0	2.56719	2.15813	0	0.738867	0	0	0	0	0	0	0	0	0	0

## Sheet: Fig 4a
input population:	pDC output					cDC output
Siglec-H- pre-cDC	0.12	0	0	0.028	0.09	97.8	99	99.6	88.7	93
Siglec-H+ pre-cDC	0	0	0	0.044	0	99.8	98.9	99.2	98.9	97.7
Zbtb46+ Ly6D+	3.91	3.27	0.29	0.98	2.2	93.8	88.4	99	92.9	94.6
lo-lo	19.9	22.3	14.3	35.3	36.6	62.6	36.5	74.6	38.5	27.1
lo-hi	83.4	39.4	61.5	68.4	78.8	5.7	16	17.3	7.19	2.87
pDC	96.7	85.7	95.3	90.2	93.9	0.45	0.57	0.43	0.51	0.33
Column A	pDC
vs.	vs,
Column B	cDC
Test details
Test name	Paired t test
Variance assumption	Individual variance for each group
Multiple comparisons	Set P value threshold
Method	Holm-Šídák method
Alpha	0.05
Number of tests performed	6
Number of rows omitted	0
Number of rows with incomplete data	6
	Below threshold?	P value	Mean of pDC	Mean of cDC	Difference	SE of difference	t ratio	df	Adjusted P Value
Siglec-H- pre-cDC	Yes	1e-06	0.0476	95.62	-95.57	2.087	45.79	4	7e-06
Siglec-H+ pre-cDC	Yes	<0,000001	0.0088	98.9	-98.89	0.3422	289	4	<0,000001
Zbtb46+ Ly6D+	Yes	2e-06	2.13	93.74	-91.61	2.192	41.8	4	7e-06
lo-lo	No	0.15938	25.68	47.86	-22.18	12.85	1.726	4	0.15938
lo-hi	Yes	0.005266	66.3	9.812	56.49	10.24	5.518	4	0.010505
pDC	Yes	1e-06	92.36	0.458	91.9	2.016	45.6	4	7e-06

## Sheet: Fig 4d
	pre.cDC.d0	pre.cDC.d1	pre.cDC.d2	pre.cDC.d3	Zbtb46.Ly6D.DP.d0	Zbtb46.Ly6D.DP.d1	Zbtb46.Ly6D.DP.d2	Zbtb46.Ly6D.DP.d3	lo.lo.d0	lo.lo.d1	lo.lo.d2	lo.lo.d3	lo.hi.d0	lo.hi.d1	lo.hi.d2	lo.hi.d3	BM.pDC	BM.cDC	Spleen.pDC	Spleen.cDC
Ly6d	-1.34134	-1.60811	-1.49171	-1.02462	0.396335	0.0573789	-0.403749	-0.321851	1.00558	0.502226	0.231782	-0.226459	1.13555	1.16708	1.07785	0.708495	1.00642	-1.21053	1.33026	-0.990579
Zbtb46	0.163816	-0.330508	0.374694	1.48059	0.599474	0.594607	-0.199063	0.783732	-0.331961	-0.36639	-0.300343	0.640396	-2.14981	-1.28908	-0.325946	-1.2095		-0.256394		2.12169
Id2	-0.569895	0.517161	0.718102	1.30993	-1.43668	0.0140284	0.519265	0.655515	-1.46743	0.46304	0.721942	0.823158	-1.76294	-0.289136	0.198156	0.344177	-1.80433	0.495532	-0.917308	1.46771
Tcf4	-1.18879	-1.21886	-1.24235	-1.05243	0.51401	-0.0755156	-0.828823	-0.665317	0.934708	0.57416	0.0718088	-0.275394	1.26064	1.0605	0.97676	0.689593	1.30973	-1.1951	1.48255	-1.1319
Batf3	0.16437	-1.18105	0.131887	0.95114	-0.562909	-0.472081	-0.586748	-0.34346	-2.44212	-0.137695	0.910126	-0.21568		0.208864	0.443003	0.271722		0.973325	-0.426447	2.31375
Cd74	-2.01128	0.297344	0.808877	1.12178	-1.35352	-0.02897	0.461745	0.390737	-2.21813	-0.166172	0.648411	0.503985	-1.69363	-0.137907	0.628271	0.497643	0.211905	0.429193	0.606999	1.00272
Cx3cr1	1.22734	0.494456	-0.000366406	0.495181	1.05574	0.842781	-0.967246	-1.48138	0.44453	0.436206	-0.34721	-1.60876	0.530665	0.121782	-1.6339	-1.2936	-0.313673	1.8073	-0.586917	0.777063
Irf4	-1.67566	0.753352	-0.762222	1.37234	-1.03411	-0.44305	0.389385	0.553494	-0.445707	0.71063	1.09729	1.11087	-1.64938	-0.30812	0.638529	1.41741	-0.799099	0.818499	-0.531084	-1.21336
Irf8	-0.135137	-1.76196	-1.17248	-0.385414	0.816487	-0.905468	-1.16581	-1.09826	0.933149	0.0652511	-0.597285	-0.883668	1.2484	0.918628	0.904195	0.40345	1.21416	-0.137297	1.84462	-0.105554
Itgax	-1.74608	0.679497	0.374641	1.18678	-2.06112	-0.130181	0.837419	0.447861	-2.27812	0.636164	0.601377	0.924446	-0.544474	0.065714	0.368327	1.00002	-0.063684	-0.289449	-0.472839	0.463692
Itgam	-2.31123	-0.328719	-0.742927	0.68934	0.604802	-0.123378	0.473493	0.443189	1.21285	0.321262	0.620274	0.385144	0.351696	0.100525	-0.15549	0.698379	-1.9173	-1.80634	0.0611083	1.42331
Klf4	1.69156	-0.0914874	-0.881667	0.0807138	2.23122	0.64425	-0.0792008	0.0520639	0.953245	0.900575	-0.282733	0.0361718	0.0414779	-1.44969	-1.04001	-0.592693	-1.30779	0.988754	-0.698548	-1.1962
Siglech	-1.17377	-1.52475	-1.73331	-1.33235	0.584775	0.180952	-0.185598	-0.372245	0.629753	0.625708	0.316349	-0.0438915	1.08201	0.957664	0.953552	0.69875	1.28435	-0.729911	1.19263	-1.41067
Spi1	-0.647602	0.731837	0.550123	1.15975	-0.43752	0.784147	0.000539002	0.466384	-0.879539	1.0973	0.817105	0.22288	-2.18569	0.0923673	0.706813	0.348007	-2.06347	0.136548	-1.58809	0.688112
Spib	-0.807259	-2.19654	-0.907314	0.0636246	0.486742	-0.243685	-0.913544	-0.804091	0.636522	0.0434609	0.00588306	-0.50163	1.41336	0.802936	0.948227	0.648989	1.49802	-1.12408	1.55646	-0.606083
Stat3	-2.13828	-1.06608	-0.177611	1.50733	-0.461746	0.0323893	-0.555163	-0.17763	-0.793346	0.0524133	0.255907	-0.253316	0.313126	0.61532	1.27086	1.05164	0.64805	-1.48042	1.89121	-0.53465
Zeb2	-0.170623	-1.07374	-0.664093	0.415167	0.564457	-0.341036	-1.38542	-1.34394	1.42503	0.618616	-0.946078	-1.31181	0.831365	0.565181	0.63278	0.465964	1.79917	0.0224791	1.20202	-1.3055

## Sheet: Fig 4h
	% Zbtb46+ Ly6D+ output
day 1	8.18	6.61	9.32

## Sheet: Fig 5b
input population:	cDC1 output			cDC2 output			pDC output			tDC output			Zbtb46+ Ly6D+ output
lo-lo	1.56	1.46	1.43	15	13.7	17.3	52.4	58.8	53.8	8.61	7.71	6.64	12.2	12.4	14.4
lo-hi	1.78	2.33	0.51	0.068	0.13	0	87.1	84	87.8	1.78	2.46	2.45	4.32	4.01	4.48
Two-way RM ANOVA	Matching: Across row
Assume sphericity?	No
Alpha	0.05
Source of Variation	% of total variation	P value	P value summary	Significant?	Geisser-Greenhouse's epsilon
sorted cells x output	8.801	<0,0001	****	Yes
sorted cells	0.005007	0.2788	ns	No
output	91	<0,0001	****	Yes	0.394
mouse	0.01278	0.8896	ns	No
ANOVA table	SS	DF	MS	F (DFn, DFd)	P value
sorted cells x output	1976	4	494.1	F (4, 16) = 189,7	P<0,0001
sorted cells	1.124	1	1.124	F (1, 4) = 1,568	P=0,2788
output	20435	4	5109	F (1,576, 6,304) = 1961	P<0,0001
mouse	2.869	4	0.7173	F (4, 16) = 0,2754	P=0,8896
Residual	41.68	16	2.605
Difference between row means
Mean of lo-lo	18.49
Mean of lo-hi	18.88
Difference between means	-0.3872
SE of difference	0.3093
95% CI of difference	-1,246 to 0,4714
Data summary
Number of columns (output)	5
Number of rows (sorted cells)	2
Number of subjects (mouse)	6
Number of missing values	0
Within each row, compare columns (simple effects within rows)
Number of families	2
Number of comparisons per family	10
Alpha	0.05
Šídák's multiple comparisons test	Mean Diff,	95,00% CI of diff,	Below threshold?	Summary	Adjusted P Value
lo-lo
cDC2 vs. cDC1	13.85	-1,021 to 28,72	No	ns	0.0574
pDC vs. cDC1	53.52	26,19 to 80,84	Yes	*	0.0133
tDC vs. cDC1	6.17	-1,248 to 13,59	No	ns	0.0713
Zbtb46+ Ly6D+ vs. cDC1	11.52	1,325 to 21,71	Yes	*	0.0394
pDC vs. cDC2	39.67	1,659 to 77,67	Yes	*	0.046
tDC vs. cDC2	-7.68	-28,49 to 13,13	No	ns	0.3058
Zbtb46+ Ly6D+ vs. cDC2	-2.333	-9,540 to 4,873	No	ns	0.3745
tDC vs. pDC	-47.35	-76,72 to -17,97	Yes	*	0.0196
Zbtb46+ Ly6D+ vs. pDC	-42	-72,81 to -11,19	Yes	*	0.0273
Zbtb46+ Ly6D+ vs. tDC	5.347	-12,03 to 22,72	No	ns	0.4037
lo-hi
cDC2 vs. cDC1	-1.474	-8,468 to 5,520	No	ns	0.6479
pDC vs. cDC1	84.76	61,83 to 107,7	Yes	**	0.0038
tDC vs. cDC1	0.69	-8,030 to 9,410	No	ns	0.9923
Zbtb46+ Ly6D+ vs. cDC1	2.73	-6,571 to 12,03	No	ns	0.4318
pDC vs. cDC2	86.23	69,49 to 103,0	Yes	**	0.0019
tDC vs. cDC2	2.164	-1,020 to 5,348	No	ns	0.1045
Zbtb46+ Ly6D+ vs. cDC2	4.204	1,769 to 6,639	Yes	*	0.0171
tDC vs. pDC	-84.07	-101,7 to -66,45	Yes	**	0.0023
Zbtb46+ Ly6D+ vs. pDC	-82.03	-96,40 to -67,66	Yes	**	0.0016
Zbtb46+ Ly6D+ vs. tDC	2.04	-1,941 to 6,021	No	ns	0.1752
Test details	Mean 1	Mean 2	Mean Diff,	SE of diff,	N1	N2	t	DF
lo-lo
cDC2 vs. cDC1	15.33	1.483	13.85	1.068	3	3	12.97	2
pDC vs. cDC1	55	1.483	53.52	1.962	3	3	27.28	2
tDC vs. cDC1	7.653	1.483	6.17	0.5327	3	3	11.58	2
Zbtb46+ Ly6D+ vs. cDC1	13	1.483	11.52	0.7318	3	3	15.74	2
pDC vs. cDC2	55	15.33	39.67	2.729	3	3	14.53	2
tDC vs. cDC2	7.653	15.33	-7.68	1.494	3	3	5.139	2
Zbtb46+ Ly6D+ vs. cDC2	13	15.33	-2.333	0.5175	3	3	4.509	2
tDC vs. pDC	7.653	55	-47.35	2.109	3	3	22.45	2
Zbtb46+ Ly6D+ vs. pDC	13	55	-42	2.212	3	3	18.99	2
Zbtb46+ Ly6D+ vs. tDC	13	7.653	5.347	1.248	3	3	4.285	2
lo-hi
cDC2 vs. cDC1	0.066	1.54	-1.474	0.5022	3	3	2.935	2
pDC vs. cDC1	86.3	1.54	84.76	1.646	3	3	51.48	2
tDC vs. cDC1	2.23	1.54	0.69	0.6261	3	3	1.102	2
Zbtb46+ Ly6D+ vs. cDC1	4.27	1.54	2.73	0.6679	3	3	4.088	2
pDC vs. cDC2	86.3	0.066	86.23	1.203	3	3	71.71	2
tDC vs. cDC2	2.23	0.066	2.164	0.2286	3	3	9.465	2
Zbtb46+ Ly6D+ vs. cDC2	4.27	0.066	4.204	0.1749	3	3	24.04	2
tDC vs. pDC	2.23	86.3	-84.07	1.265	3	3	66.46	2
Zbtb46+ Ly6D+ vs. pDC	4.27	86.3	-82.03	1.032	3	3	79.5	2
Zbtb46+ Ly6D+ vs. tDC	4.27	2.23	2.04	0.2858	3	3	7.137	2

## Sheet: Fig 5g
	cDC output			Zbtb46+ Ly6D+ output			lo-hi output			pDC output
Zbtb46+ Ly6D+	58.5	62.7	55.6	28.2	36.4	33.9	0	0	0.85	2.72	2.02	2.54
Repeated measures ANOVA summary
Assume sphericity?	No
F	320.8
P value	<0,0001
P value summary	****
Statistically significant (P < 0.05)?	Yes
Geisser-Greenhouse's epsilon	0.6462
R squared	0.9938
Was the matching effective?
F	1.245
P value	0.3529
P value summary	ns
Is there significant matching (P < 0.05)?	No
R squared	0.002565
ANOVA table	SS	DF	MS	F (DFn, DFd)	P value
Treatment (between columns)	6977	3	2326	F (1,939, 3,877) = 320,8	P<0,0001
Individual (between rows)	18.06	2	9.028	F (2, 6) = 1,245	P=0,3529
Residual (random)	43.5	6	7.251
Total	7039	11
Data summary
Number of treatments (columns)	4
Number of subjects (rows)	3
Number of missing values	0
Number of families	1
Number of comparisons per family	6
Alpha	0.05
Holm-Šídák's multiple comparisons test	Mean Diff,	Below threshold?	Summary	Adjusted P Value
cDC vs. Zbtb46+ Ly6D+	26.1	Yes	*	0.0218	A-B
cDC vs. lo-hi	58.65	Yes	**	0.0091	A-C
cDC vs. pDC	56.51	Yes	**	0.0091	A-D
Zbtb46+ Ly6D+ vs. lo-hi	32.55	Yes	*	0.0211	B-C
Zbtb46+ Ly6D+ vs. pDC	30.41	Yes	*	0.0218	B-D
lo-hi vs. pDC	-2.143	Yes	*	0.0218	C-D
Test details	Mean 1	Mean 2	Mean Diff,	SE of diff,	n1	n2	t	DF
cDC vs. Zbtb46+ Ly6D+	58.93	32.83	26.1	2.485	3	3	10.5	2
cDC vs. lo-hi	58.93	0.2833	58.65	2.296	3	3	25.54	2
cDC vs. pDC	58.93	2.427	56.51	2.23	3	3	25.34	2
Zbtb46+ Ly6D+ vs. lo-hi	32.83	0.2833	32.55	2.38	3	3	13.67	2
Zbtb46+ Ly6D+ vs. pDC	32.83	2.427	30.41	2.613	3	3	11.64	2
lo-hi vs. pDC	0.2833	2.427	-2.143	0.3037	3	3	7.058	2

## Sheet: Fig 6a
Input population:	medium			IFN (100 U/ml)
Siglec-H- pre-cDC	0.25	0.01	0.02	0	0.3	0.05
Siglec-H+ pre-cDC	0.18	0.21	0.1	0.09	1.36	0.76
Zbtb46+ Ly6D+	3.38	4.23	1.05	10.4	12.6	5.68
lo-lo	16.7	37.7	15.4	32.3	58.2	32.9
lo-hi	58.6	79.7	68.6	72.9	90.9	83
pDC	85.2	90.8	84.3	90.6	95	89.1
Column A	medium
vs.	vs,
Column B	IFN (100 U/ml)
Test details
Test name	Paired t test
Variance assumption	Individual variance for each group
Multiple comparisons	Set P value threshold
Method	Holm-Šídák method
Alpha	0.05
Number of tests performed	6
Number of rows omitted	0
Number of rows with incomplete data	6
	Below threshold?	P value	Mean of medium	Mean of IFN (100 U/ml)	Difference	SE of difference	t ratio	df	Adjusted P Value
Siglec-H- pre-cDC	No	0.89477	0.09333	0.1167	-0.02333	0.1559	0.1496	2	0.89477
Siglec-H+ pre-cDC	No	0.252781	0.1633	0.7367	-0.5733	0.3606	1.59	2	0.441664
Zbtb46+ Ly6D+	No	0.025814	2.887	9.56	-6.673	1.093	6.103	2	0.07546
lo-lo	Yes	0.006313	23.27	41.13	-17.87	1.426	12.53	2	0.03061
lo-hi	Yes	0.00618	68.97	82.27	-13.3	1.05	12.66	2	0.03061
pDC	Yes	0.005168	86.77	91.57	-4.8	0.3464	13.86	2	0.03061

[truncated: 19 more sheets: Fig 6b, Fig 6c, Fig 6g, Fig S2, Fig S4c, Fig S7a, Fig S7c, Fig S8b, Fig S8c, Fig S9a, Fig S9b, Fig S9c, Fig S9d, Fig S9e, Fig S9f, Fig S9g, Fig S9h, Fig S9i, Fig S9j]
